# Supplementary material for: A novel cytoskeletal action of xylosides
Source: PLoS One. 2022 Jun 28;17(6):e0269972. doi: 10.1371/journal.pone.0269972 (PMC9239447; doi:10.1371/journal.pone.0269972)
Supplement: S1 Data — (XLSX) [file pone.0269972.s004.xlsx]

## Sheet: Data Related to Fig. 1
	Growth Cone Area				Longest Neurite Length (um)
Cell Number		Condition				Condition
	DMSO	LCX	HCX		DMSO	LCX	HCX
1	11.055	38.447	57.847		35.102	147.928	254.222
2	73.656	22.357	39.574		82.602	118.853	114.238
3	139.495	165.197	125.166		102.188	90.125	126.509
4	23.026	46.158	106.716		75.209	73.783	151.495
5	39.856	52.953	15.914		124.456	156.865	71.528
6	35.49	150.574	25.526		150.452	100.321	108.271
7	19.282	119.955	14.33		61.216	93.043	78.384
8	158.297	108.09	38.8		108.79	153.167	148.125
9	263.64	84.042	24.927		120.87	161.315	124.215
10	141.467	195.054	38.342		73.613	108.109	118.972
11	53.728	86.706	98.619		132.826	45.197	171.897
12	43.975	43.412	20.961		69.102	86.455	114.379
13	29.622	24.47	61.016		78.038	57.923	59.169
14	47.919	253.43	8.485		162.683	201.134	76.105
15	78.914	235.016	207.976		192.154	59.666	94.014
16	40.325	44.715	9.706		80.078	131.932	163.204
17	37.074	174.211	180.795		83.075	87.011	123.476
18	10.492	139.531	43.553		69.748	94.017	177.484
19	253.359	546.433	171.159		55.902	79.291	88.818
20	55.394	341.192	63.797		72.434	89.461	155.657
21	260.166	356.79	38.271		99.823	69.141	76.441
22	9.119	33.518	38.166		83.51	47.704	52.826
23	32.779	133.416	91.46		183.189	173.892	53.908
24	414.684	60.171	70.17		189.733	142.974	76.58
25	315.502	128.287	16.724		113.946	131.249	50.652
26	205.3	526.811	158.097		171.267	86.801	131.375
27	103.149	72.881	41.194		101.343	237.147	55.848
28	98.337	186.78	53.822		119.863	54.077	52.79
29	143.615	29.152	105.238		87.454	122.116	50.973
30	72.752	31.84	63.269		91.156	81.294	215.852
31	206.344	382.492	182.837		202.293	235.754	294.075
32	117.232	43.694	31.547		135.65	271.102	69.305
33	39.504	55.946	182.59		69.399	60.023	110.166
34	39.574	95.485	56.65		65.805	140.563	87.208
35	183.224	190.97	47.883		78.723	237.426	178.425
36	38.025	461.358	108.254		117.416	143.565	131.569
37	94.394	53.352	36.3		108.548	46.623	276.316
38	64.56	119.708	64.185		133.598	49.756	78.361
39	34.61	300.797	6.302		144.981	64.793	116.332
40	48.904	25.42	68.034		291.835	65.364	141.886
41	58.411	394.592	192.66		96.724	78.823	128.676
42		61.615	85.204		60.478	67.317	174.561
43		239.851	40.102		126.315	79.136	258.226
44		378.842	25.632		146.729	106.638	60.441
45		200.969	41.968		317.512	34.815	313.674
46		158.402	8.943		111.561	91.365	140.145
47		123.616	236.318		119.011	160.02	36.637
48			176.429		71.865	155.064	56.778
49			78.785			55.631	61.051
50			52.097			178.12	70.772
51			16.83			101.234	47.587
52			194.596			93.559	78.276
53							133.968
54							128.075
55							94.104
56							166.098
57							199.07
58							230.05

## Sheet: Data Related to Fig. 2
		Velocity (um/min)
Cell Number		Condition
	DMSO	LCX	HCX
1	0.046885	0.020769	0.068538
2	0.071462	0.052615	0.046192
3	0.115423	0.081731	0.055
4	0.094769	0.056346	0.067
5	0.115346	0.100846	0.086346
6	0.109615	0.059077	0.075346
7	0.119077	0.070192	0.076615
8	0.098385	0.121154	0.114038
9	0.076038	0.037423	0.101462
10	0.080308	0.049192	0.053154
11	0.105923	0.053692	0.160385
12	0.077038	0.065385	0.101308
13	0.040192	0.062462	0.146846
14	0.094769	0.050923	0.023654
15	0.112154	0.120462	0.085423
16	0.035769	0.097846	0.173154
17	0.118269	0.058808	0.076885
18	0.038192	0.066654	0.036962
19	0.101462	0.119346	0.070808
20	0.076231	0.084308	0.054962
21	0.062462	0.041077	0.065385
22	0.0845	0.039885	0.1115
23	0.046115	0.018962	0.068538
24	0.116654	0.0535	0.0725
25	0.072538	0.017962	0.091346
26	0.059538	0.063	0.064308
27	0.088462	0.087462	0.127346
28	0.121308	0.044962	0.048269
29	0.103577	0.106269	0.059192
30	0.061	0.046077	0.0365
31	0.062462	0.044346	0.049154
32	0.058077	0.048462	0.044462
33	0.061885	0.201731	0.070538
34	0.061692	0.121154	0.051577
35	0.082154	0.050231	0.048308
36	0.053308	0.142038	0.052808
37	0.057269	0.095308	0.098115
38	0.147346	0.017692	0.105269
39	0.114269	0.025885	0.081885
40	0.082385	0.077115	0.188077
41	0.087385	0.038423	0.102923
42	0.100885	0.022462	0.135077
43	0.094692	0.021577	0.103692
44	0.120577	0.040154
45	0.067731	0.050615
46	0.101731	0.077923
47	0.100385	0.021846
48	0.121923	0.076769
49	0.050923	0.103577
50	0.0455	0.033385
51	0.033231	0.061769
52	0.051577	0.055
53	0.085231	0.013115
54	0.052808
55	0.037654
56	0.091731

## Sheet: Data Related to Fig. 3
		Bundles/10 um				Bundle area (um)2
Cell Number		Condition				Condition
	DMSO	LCX	HCX		DMSO	LCX	HCX
1	4.38322	7.92079	5.6926		20.855	109.16	394.744
2	9.33852	9.21273	6.28272		419.804	91.81	48.428
3	7.23066	7.26895	8.00641		515.735	554.955	2.816
4	7.09779	6.57895	4.83092		513.649	376.637	18.583
5	8.85515	7.24055	7.39567		568.08	118.798	12.389
6	9.46372	5.74241	7.03325		801.235	90.846	40.263
7	9.18367	5.81395	6.50759		236.074	222.657	16.612
8	9.53337	7.07899	7.59494		445.872	804.359	3.097
9	6.96864	8.93256	7.97546		117.338	65.303	72.923
10	8.88889	7.10594	8.48564		189.293	154.462	23.088
11	7.76836	6.57895	7.32064		24.781	448.687	59.972
12	8.83002	5.33689	7.86276		245.126	762.167	175.379
13	9.76139	6.86342	7.59013		84.794	679.908	14.663
14	8.63355	4.73186	6.23053		48.07	1184.74	25.588
15	6.25	8.90688	6.94444		69.268	1103.21	67.852
16	7.85714	6.15655	5.20382		16.421	711.574	93.152
17	9.93377	6.21118	6.25559		59.714	1186.93	433.274
18	7.79944	7.14711	7.50341		356.194	1209.13	185.442
19	8.35655	5.09554	8.67679		561.312	56.052	294.12
20		7.34312	7.28745		23.886	606.749	461.7
21		3.89661	7.48752		207.805	393.459	319.121
22		2.61267	5.06146		57.846	48.773	58.847
23		6.25	7.14605		52.619	20.701	11.433
24		5.63204	8.9955		274.941	9.336	29.256
25		5.57621	8.74211		183.991	26.384	103.571
26		6.90131			452.659	4.465	30.937
27		5.98802			183.294	237.864	35.308
28		4.18848			101.404	12.989	99.872
29		2.8463			92.692	291.85	80.705
30					320.241	117.308	219.4
31					202.459	8.93	1216.89
32					178.067	18.266	424.194
33					33.453	5.277	275.087
34					263.093	593.849	236.441
35					138.69	12.989	183.797
36					225.807	24.761	42.298
37					193.748	27.196	218.487
38					51.573	626.322	828.303
39					421.645	153.029	20.388
40					59.909	848.355	915.942
41					482.034	35.314	33.687
42					7.988	101.478	448.891
43					5.53	176.42	484.201
44					248.237	754.555	148.954
45					32.259	140.064	1021.57
46					985.267	59.602	330.377
47					190.172	92.382	222.416
48					185.563	162.116	573.492
49					21.813	17.88	17.452
50					471.589	26.225	280.049
51					849.782	118.607	74.274
52					227.346	35.165	40.181
53					342.113	61.986	2020.82
54					267.611	221.122	1430.69
55					48.873	905.347	1412.74
56					238.406	27.417	17.464
57					2567.04	184.169	440.595
58					259.654	87.018	262.684
59					507.514	54.237	483.163
60					809.898	312.908	67.672
61					621.959	38.145	83.317
62					178.499	126.355	362.372
63					50.203	80.266	138.618
64					84.959	76.492	102.236
65					151.038	34.472	54.574
66					40.549	33.465	54.938
67					97.402	10.316	147.35
68					121.646	20.633	32.381
69					128.025	8.807	280.511
70					22.538	16.607	108.421
71					21.841	306.974	82.225
72					79.464	173.365	41.489
73					49.026	17.238	355.026
74					555.319	52.918	192.101
75					45.076	15.635	310.127
76					151.725	20.846	436.868
77					283.236	137.907	46.415
78					1296.1	468.243	364.309
79					1273.98	28.463	77.295
80					1092.83	62.138	998.961
81					18.511	93.007	27.772
82					23.139	76.17	178.089
83					349.732	597.731	129.488
84					226.764	17.238	77.415
85						2.806	599.533
86						82.985	507.537
87						9.621	304.106
88						415.699	172.188
89						214.588	94.773
90						5.896	346.458
91						57.28	259.67
92						27.166	271.473
93						61.702	282.582
94						87.815	35.73
95						55.352	415.968
96						193.732	217.508
97						8.597	1020.11
98						8.132	123.629
99						9.586	502.451
100						236.054	476.667
101						107.443	358.988
102						75.889	413.861
103						41.14	453.336
104						173.746	54.212
105						35.548	666.409
106						21.968	2645.8
107						186.127
108						17.175
109						147.784
110						11.184
111						7.189
112						28.358

## Sheet: Data Related to Fig. 4
		Speeed (um/sec)				Lifetime (Frames				Distance (um)
Comet Number		Condition				0				Condition
	DMSO	LCX	HCX		DMSO	LCX	HCX		DMSO	LCX	HCX
1	2.65	5.69	5.95		95	50	105		4.2	4.74	10.4
2	3.83	0.347	6.26		65	50	65		4.15	0.289	6.78
3	1.59	2.52	7.19		55	45	60		1.45	1.89	7.19
4	3.59	2.43	8.14		50	45	55		2.99	1.82	7.47
5	1.73	5.91	5.45		50	45	50		1.44	4.43	4.54
6	4.09	1.57	11.5		45	40	45		3.07	1.05	8.59
7	1.24	2.91	8.71		40	35	40		0.825	1.7	5.8
8	2.26	1.03	14.1		40	25	35		1.51	0.427	8.25
9	4.58	5.04	5.68		35	25	30		2.67	2.1	2.84
10	1.58	5.78	2.29		35	25	30		0.923	2.41	1.15
11	5.16	2.15	9.47		35	20	25		3.01	0.716	3.95
12	1.58	7.04	6.95		25	15	15		0.659	1.76	1.74
13	4.82	0.726	3.18		25	15	15		2.01	0.182	0.795
14	1.61	9.58	5.65		25	15	15		0.669	2.39	1.41
15	1.26	1.31	5.66		25	15	10		0.526	0.328	0.943
16	2.04	5.4	6.45		25	10	10		0.849	0.9	1.08
17	4.9	0.786	6.01		20	10	95		1.63	0.131	9.51
18	1.12	2.28	6.74		20	10	85		0.372	0.379	9.54
19	3.68	11.5	8.91		15	10	85		0.92	1.92	12.6
20	2.13	3.72	6.66		15	10	80		0.533	0.62	8.88
21	4.16	4.35	7.57		10	90	75		0.693	6.53	9.46
22	0.583	6.62	6.49		10	50	75		0.0971	5.51	8.11
23	1.42	0.769	7.59		105	40	70		2.49	0.512	8.86
24	1.56	3.65	3.74		60	40	50		1.56	2.43	3.12
25	0.906	1.51	8.56		50	40	40		0.755	1	5.7
26	2.68	3.56	4.04		45	35	35		2.01	2.08	2.36
27	1.97	4.65	8.66		45	35	35		1.48	2.71	5.05
28	0.999	2.01	3.48		40	25	30		0.666	0.839	1.74
29	2.56	5.91	1.4		35	20	30		1.49	1.97	0.698
30	6.47	2.11	11.9		35	20	30		3.77	0.703	5.95
31	0.895	2.23	10.7		35	15	30		0.522	0.558	5.33
32	1.12	1.66	7.87		30	15	25		0.558	0.415	3.28
33	4.08	3.76	2.32		30	15	25		2.04	0.939	0.967
34	4.23	1.46	6.54		30	15	25		2.12	0.366	2.72
35	2.29	2.77	9.19		25	10	25		0.953	0.462	3.83
36	2.69	1.27	11.8		20	10	25		0.895	0.212	4.93
37	2.38	4.94	8.64		20	10	20		0.794	0.823	2.88
38	7.54	0.815	6.71		20	10	20		2.51	0.136	2.24
39	3.73	1.94	7.64		20	10	15		1.24	0.324	1.91
40	1.13	4.01	7.45		20	10	15		0.378	0.668	1.86
41	2.45	3.03	3.63		15	10	15		0.612	0.505	0.907
42	4.73	0.66	8.49		15	10	10		1.18	0.11	1.41
43	0.999	4.1	9.13		10	10	10		0.166	0.683	1.52
44	0.727	2.64	7.6		10	10	85		0.121	0.441	10.8
45	1.79	1.64	6.93		10	10	60		0.298	0.274	6.93
46	3.17	2.58	10		10	35	45		0.528	1.5	7.52
47	1.29	4.2	9.42		10	30	40		0.216	2.1	6.28
48	2.34	2.3	5.35		80	30	40		3.12	1.15	3.57
49	5.62	7.5	6.89		65	30	35		6.09	3.75	4.02
50	2.74	4.8	8.7		50	25	30		2.29	2	4.35
51	1.34	1.57	9.55		50	25	25		1.12	0.655	3.98
52	4.56	1.13	2.84		45	20	25		3.42	0.378	1.18
53	4.73	4.66	5.44		45	20	25		3.54	1.55	2.27
54	2.64	4.65	3.6		40	20	25		1.76	1.55	1.5
55	1.86	10.2	10.4		40	15	25		1.24	2.55	4.35
56	7.41	6.44	7.24		40	15	25		4.94	1.61	3.02
57	1.85	5.7	11.3		35	15	20		1.08	1.42	3.75
58	1.46	2.55	8.93		30	10	20		0.731	0.425	2.98
59	0.691	0.589	10.3		30	10	15		0.345	0.0981	2.57
60	7.05	2.56	1.52		25	10	15		2.94	0.427	0.38
61	3.52	7.52	4.78		25	10	15		1.47	1.25	1.2
62	1.5	2.76	6.02		20	10	10		0.499	0.46	1
63	3.2	7	0.85		20	10	10		1.07	1.17	0.142
64	5.27	1.98	15		20	10	10		1.76	0.329	2.5
65	0.764	3.29	8.88		20	10	10		0.255	0.548	1.48
66	2.1	2.25	0.919		15	50	10		0.525	1.87	0.153
67	2.64	6.14	7.69		15	50	10		0.661	5.11	1.28
68	8.88	3.86	10.9		10	30	10		1.48	1.93	1.81
69	2.2	4.99	7.48		10	30	10		0.367	2.49	1.25
70	3.09	3.91	10		10	25	10		0.515	1.63	1.67
71	2.06	2.36	4.53		10	25	10		0.343	0.984	0.755
72	4.33	6.67	8.25		10	25	10		0.722	2.78	1.37
73	2.25	1.67	11.7		10	20	10		0.375	0.556	1.95
74	1.9	2.93	7.15		70	20	85		2.22	0.976	10.1
75	4.69	0.604	9.93		55	15	60		4.3	0.151	9.93
76	1.93	6.23	2.43		50	15	55		1.6	1.56	2.23
77	4.09	1.16	7.67		50	15	45		3.41	0.289	5.76
78	4.67	3.16	4.51		45	15	40		3.51	0.79	3
79	3.87	3.47	7.96		45	15	35		2.91	0.867	4.65
80	1.69	1.68	8.28		40	10	30		1.13	0.28	4.14
81	4.87	3.44	9.55		35	10	30		2.84	0.574	4.77
82	1.98	2.75	10.1		35	10	30		1.15	0.458	5.04
83	4.01	7.21	9.57		35	45	30		2.34	5.41	4.78
84	3.13	3.79	2.47		25	30	20		1.31	1.89	0.825
85	3.07	2.84	10.7		20	30	20		1.02	1.42	3.57
86	3.74	8.74	7.67		20	30	20		1.25	4.37	2.56
87	6.04	2.5	5.64		15	30	20		1.51	1.25	1.88
88	7.04	3.64	8.01		15	25	15		1.76	1.52	2
89	2.76	2.09	3.09		15	25	15		0.69	0.87	0.771
90	1.39	1.16	7.81		15	25	10		0.348	0.482	1.3
91	1.68	1.13	6.61		15	20	10		0.419	0.378	1.1
92	2.33	2.22	6.73		15	20	10		0.582	0.74	1.12
93	2.04	2	8.13		10	20	10		0.34	0.666	1.36
94	1.03	1.36	11.1		10	15	10		0.172	0.339	1.84
95	3.49	1.85	11.8		80	10	10		4.65	0.309	1.96
96	4.02	3.84	5.32		50	10	10		3.35	0.64	0.887
97	3.84	2.52	7.1		50	60	60		3.2	2.52	7.1
98	4.23	6.39	5.47		45	35	50		3.18	3.73	4.56
99	5.52	2.34	2.38		40	30	45		3.68	1.17	1.79
100	3.18	2.81	6.9		25	30	45		1.33	1.4	5.18
101	1.92	4.89	8.62		25	30	40		0.798	2.45	5.75
102	5.71	4.26	10.6		25	25	40		2.38	1.78	7.06
103	4.14	1.92	13		25	25	35		1.73	0.799	7.58
104	6.12	8.45	13.6		25	25	35		2.55	3.52	7.93
105	2.68	2.02	9.49		25	25	30		1.12	0.841	4.75
106	2.79	4.14	6.01		20	20	30		0.93	1.38	3
107	2.33	2.33	13.4		20	20	30		0.778	0.776	6.7
108	6.17	5.95	4.19		20	15	25		2.06	1.49	1.75
109	2.25	0.648	9.18		20	15	25		0.75	0.162	3.82
110	1.08	1.48	8.82		15	15	20		0.27	0.37	2.94
111	0.386	5.26	1.87		15	10	20		0.0965	0.877	0.622
112	4.71	0.647	9.19		15	10	20		1.18	0.108	3.06
113	3	2.02	2.4		15	10	20		0.749	0.336	0.799
114	9.36	4.29	10.3		15	10	20		2.34	0.715	3.45
115	1.16	2.44	7.92		15	35	20		0.291	1.42	2.64
116	1.65	9.18	6.53		10	35	20		0.275	5.36	2.18
117	2.25	7.56	4.68		10	30	15		0.374	3.78	1.17
118	1.82	4.79	8.54		10	25	15		0.304	2	2.14
119	0.446	4.23	4.99		10	25	15		0.0744	1.76	1.25
120	4.9	2.74	6.25		10	20	15		0.816	0.914	1.56
121	5.14	7.62	10.2		65	20	15		5.57	2.54	2.56
122	1.87	4.55	7.57		40	20	10		1.25	1.52	1.26
123	3.47	2.76	2.87		35	15	10		2.02	0.691	0.478
124	1.74	5.39	4.4		30	15	10		0.872	1.35	0.733
125	2.19	3.26	9.23		25	15	10		0.911	0.815	1.54
126	2.14	0.551	6.16		20	15	10		0.713	0.138	1.03
127	3.88	3.24	6.43		20	15	75		1.29	0.809	8.04
128	1.37	7.09	9.88		15	15	70		0.341	1.77	11.5
129	2.72	6.14	5.89		15	15	65		0.681	1.53	6.39
130	5.36	1.44	8.82		15	15	65		1.34	0.36	9.55
131	0.772	3.11	5.75		15	15	55		0.193	0.777	5.27
132	1.75	3.7	4.33		10	10	50		0.292	0.617	3.61
133	1.06	1.05	9.88		10	10	45		0.176	0.175	7.41
134	2.78	4.7	6.48		10	30	45		0.463	2.35	4.86
135	0.527	4.67	11.5		10	20	45		0.0878	1.56	8.62
136	6.11	1.24	4.48		10	15	35		1.02	0.309	2.61
137	2.69	5.85	1.99		10	15	35		0.449	1.46	1.16
138	1.95	4.14	6.5		10	10	30		0.325	0.689	3.25
139	2.5	2.59	6.03		10	10	30		0.417	0.432	3.01
140	3.09	1	17.5		60	10	25		3.09	0.167	7.27
141	2.53	7.3	7.63		35	10	25		1.48	1.22	3.18
142	2.26	3.27	3.99		35	45	25		1.32	2.45	1.66
143	1.57	6.19	15.5		25	40	20		0.655	4.13	5.15
144	5.84	4.43	9.81		25	35	20		2.43	2.59	3.27
145	1.52	3.86	9.54		25	25	20		0.633	1.61	3.18
146	1.43	6.1	9.5		20	25	20		0.476	2.54	3.17
147	1.35	7.06	5.54		20	25	15		0.451	2.94	1.38
148	2.52	6.75	3.46		20	15	15		0.84	1.69	0.864
149	4.12	2.28	8.11		15	15	15		1.03	0.57	2.03
150	3.31	7.88	4.16		15	15	15		0.826	1.97	1.04
151	1.02	1.72	9.98		10	10	15		0.17	0.287	2.49
152	3.28	2.17	3.38		65	10	15		3.56	0.361	0.846
153	2.85	2.99	8.78		60	10	10		2.85	0.498	1.46
154	1.85	2.96	8.24		45	10	10		1.39	0.494	1.37
155	0.898	3.31	5.55		35	45	10		0.524	2.48	0.925
156	5.55	6.62	4.18		30	40	70		2.78	4.41	4.87
157	7.39	2.7	3.99		30	15	40		3.7	0.675	2.66
158	1.6	2.46	6.89		30	10	35		0.798	0.409	4.02
159	3.13	6.12	7.28		30	10	30		1.56	1.02	3.64
160	3.87	8.06	6.46		25	45	30		1.61	6.04	3.23
161	1.97	3.57	4.24		20	40	30		0.658	2.38	2.12
162	6.32	6.03	5.02		20	35	25		2.11	3.52	2.09
163	3	5.19	6.4		15	30	25		0.751	2.6	2.67
164	4.15	0.698	6.5		15	10	25		1.04	0.116	2.71
165	6.26	5.28	14.5		15	10	25		1.57	0.88	6.04
166	1.34	4.78	5.23		15	30	15		0.334	2.39	1.31
167	1.15	1.72	7.02		10	20	15		0.192	0.574	1.76
168	4.08	7.37	4.5		10	15	15		0.679	1.84	1.13
169	9.99	7.15	1.7		10	10	10		1.67	1.19	0.283
170	4.4	1.74	7.36		10	10	10		0.733	0.29	1.23
171	0.91	0.996	1.4		10	10	10		0.152	0.166	0.233
172	3.01	1.36	11.4		10	20	10		0.502	0.453	1.91
173	1.33	3.23	2.91		70	15	10		1.55	0.806	0.485
174	4.42	4.02	9.19		65	30	65		4.79	2.01	9.96
175	3.24	7.41	6.17		45	20	55		2.43	2.47	5.66
176	3.01	7.08	4.05		40	20	55		2.01	2.36	3.71
177	3.77	4.98	8.66		35	20	45		2.2	1.66	6.5
178	1.12	7.01	4.34		35	20	35		0.653	2.34	2.53
179	6.8	2.68	8.05		30	20	35		3.4	0.893	4.69
180	1.58	0.791	6.4		30	15	35		0.791	0.198	3.73
181	2.42	1.72	8.07		25	15	30		1.01	0.43	4.03
182	4.75	3.29	5.42		20	15	25		1.58	0.822	2.26
183	7.26	1.33	8.91		15	15	25		1.81	0.332	3.71
184	2.85	8.62	2.53		15	15	25		0.714	2.16	1.05
185	2.65	3.95	9.73		15	15	25		0.662	0.988	4.06
186	6.6	3.32	7.67		15	10	25		1.65	0.554	3.2
187	1.54	7.71	8.39		15	10	20		0.386	1.29	2.8
188	10.2	1.28	8.05		10	20	20		1.7	0.427	2.68
189	1.99	6.14	6.37		60	15	20		1.99	1.53	2.12
190	4.38	1.64	8.6		25	10	20		1.83	0.273	2.87
191	5.11	3.32	8.73		25	30	20		2.13	1.66	2.91
192	2.6	1.57	9.23		25	25	20		1.08	0.653	3.08
193	1.77	8.11	5.78		25	20	15		0.737	2.7	1.44
194	1.07	10.8	4.46		20	15	15		0.358	2.69	1.11
195	6.01	6.03	10.2		20	15	15		2	1.51	2.54
196	5.52	4.68	2.72		20	15	15		1.84	1.17	0.679
197	1.63	5.86	12.2		15	15	15		0.409	1.47	3.05
198	3.78	7.22	5.38		15	15	10		0.946	1.8	0.896
199	6.03	4.02	2.05		10	10	10		1	0.671	0.341
200	0.527	3.68	12.3		10	10	10		0.0878	0.613	2.05
201	0.644	2.76	7.89		10	10	65		0.107	0.46	8.55
202	2.57	8.08	8.64		10	20	50		0.429	2.69	7.2
203	2.18	1.35	8.04		10	15	45		0.363	0.338	6.03
204	2.79	4.27	3.41		10	15	45		0.464	1.07	2.56
205	2.07	2.68	8.77		10	15	35		0.345	0.669	5.12
206	2.45	6.5	8.42		45	10	30		1.84	1.08	4.21
207	3.22	6.5	4.95		45	10	30		2.42	1.08	2.48
208	3.9	7.06	4.94		40	10	30		2.6	1.18	2.47
209	1.76	3.04	8.79		35	10	25		1.02	0.506	3.66
210	2.82	7.89	8.43		30	10	20		1.41	1.32	2.81
211	3.17	2.13	3.31		25	10	20		1.32	0.355	1.1
212	1.8	0.839	1.44		25	10	15		0.749	0.14	0.36
213	3.22	3.28	13.4		25	25	15		1.34	1.37	3.36
214	5.84	1.43	6.73		20	10	15		1.95	0.238	1.68
215	2.1	7.71	5.54		20	10	15		0.7	1.29	1.39
216	4.18	1.2	9.76		15	10	10		1.05	0.2	1.63
217	2.78	1.58	7.74		15	20	10		0.694	0.528	1.29
218	1.68	2.4	5.29		15	10	45		0.42	0.399	3.96
219	0.705	4.53	1.99		10	10	40		0.118	0.755	1.33
220	4.69	0.56	8.15		10	10	35		0.782	0.0934	4.75
221	2.6	4.2	4.74		40	10	35		1.73	0.7	2.76
222	1.3	5.75	4.63		40	75	30		0.866	7.19	2.31
223	2.21	4.47	11.5		40	50	25		1.47	3.72	4.78
224	5.2	11.3	3.99		35	45	25		3.03	8.44	1.66
225	1.92	5.03	2.32		35	40	25		1.12	3.36	0.967
226	0.62	6.26	5.4		25	40	25		0.258	4.18	2.25
227	6.43	6.56	10.1		20	40	20		2.14	4.37	3.38
228	2.81	13	11.1		15	35	20		0.702	7.58	3.69
229	0.968	8.25	5.6		15	30	20		0.242	4.13	1.87
230	2.86	5.99	10.2		15	20	20		0.714	2	3.4
231	3.47	1.76	2.5		10	20	20		0.578	0.585	0.834
232	0.954	2.52	7.88		10	20	15		0.159	0.839	1.97
233	4.23	5.11	4.76		10	20	15		0.706	1.7	1.19
234	4.55	4.04	9.83		10	15	15		0.759	1.01	2.46
235	2.77	10.5	3.43		10	15	15		0.462	2.62	0.857
236	9.13	7.01	2.05		10	15	15		1.52	1.75	0.511
237	0.595	6.76	3.29		10	10	15		0.0992	1.13	0.822
238	1.41	10.3	3.66		10	10	15		0.235	1.72	0.914
239	2.08	16.6	2.93		45	10	15		1.56	2.76	0.733
240	2.6	4.02	1.57		40	10	10		1.73	0.67	0.262
241	1.07	5.56	2.13		40	10	10		0.713	0.926	0.356
242	3.18	3.69	6.41		35	75	10		1.85	4.61	1.07
243	6.34	5.92	7.41		30	60	10		3.17	5.92	1.23
244	5.86	4.94	11.7		30	55	10		2.93	4.53	1.95
245	2.64	1.83	1.94		30	50	10		1.32	1.52	0.324
246	2.98	7.19	4.86		25	50	10		1.24	5.99	0.81
247	3.47	9.61	0.714		20	50	10		1.16	8.01	0.119
248	5.06	6.96	7.44		20	45	55		1.69	5.22	6.82
249	1.26	6.43	3.71		20	45	50		0.421	4.82	3.09
250	0.817	2.52	4.59		15	40	35		0.204	1.68	2.68
251	1.32	3.44	5.9		15	40	35		0.33	2.3	3.44
252	2.32	2.79	8.18		15	40	35		0.579	1.86	4.77
253	1.11	3.11	6.38		10	40	30		0.185	2.08	3.19
254	2.65	4.51	6.6		10	40	25		0.441	3.01	2.75
255	4.26	4.93	12		30	35	25		2.13	2.88	4.98
256	3.89	8	5.53		20	35	25		1.3	4.67	2.31
257	5.35	3.37	9.94		20	30	25		1.78	1.68	4.14
258	3.2	4.6	8.22		20	30	20		1.07	2.3	2.74
259	2.03	2.48	2.96		20	25	20		0.675	1.03	0.986
260	0.712	5.99	10.6		20	25	20		0.237	2.5	3.54
261	0.931	3.08	5.77		10	25	20		0.155	1.28	1.92
262	7.72	10.4	5.59		10	25	20		1.29	4.32	1.86
263	4.19	5.46	6.39		10	25	15		0.698	2.27	1.6
264	6.25	2.97	6.2		10	25	15		1.04	1.24	1.55
265	1.24	2.91	8.96		10	25	15		0.206	1.21	2.24
266	8.18	3.05	6.03		10	20	15		1.36	1.02	1.51
267	1.82	6.65	12.8		40	20	15		1.21	2.22	3.19
268	2.05	18.8	11.9		35	20	15		1.2	6.28	2.98
269	2.04	8.02	5.18		35	20	15		1.19	2.67	1.3
270	4.04	3.52	1.54		30	20	10		2.02	1.17	0.256
271	1.85	8.69	5.08		20	20	10		0.615	2.9	0.847
272	1.69	5.52	6.74		20	15	10		0.563	1.38	1.12
273	2.57	5.96	5.03		20	15	10		0.856	1.49	0.839
274	5	13.8	5.72		20	15	45		1.67	3.45	4.29
275	1.83	6.51	9.26		20	15	40		0.611	1.63	6.17
276	1.89	4.43	11.2		15	15	40		0.473	1.11	7.48
277	0.772	8.1	8.41		10	10	35		0.129	1.35	4.91
278	3.05	6.42	8.78		10	10	30		0.508	1.07	4.39
279	0.849	12.2	2.47		10	10	30		0.141	2.04	1.24
280	3.86	1.62	4.09		10	10	30		0.643	0.271	2.04
281	0.695	1.86	9.87		10	10	30		0.116	0.31	4.94
282	1.38	2.5	8.05		35	10	25		0.805	0.416	3.36
283	2.34	11	11.7		30	10	25		1.17	1.83	4.89
284	1.34	7.01	8.06		30	10	25		0.672	1.17	3.36
285	1.69	8.09	10		25	10	20		0.703	1.35	3.34
286	1.14	7.61	11.2		25	10	20		0.475	1.27	3.72
287	2.37	8.42	2.51		25	10	20		0.986	1.4	0.837
288	4.08	0.052	12.8		25	10	20		1.7	0.00867	4.27
289	1.41	5.91	10.8		20	90	20		0.472	8.87	3.61
290	2.36	3.67	9.58		15	70	20		0.591	4.28	3.19
291	5	4.2	3.22		15	55	15		1.25	3.85	0.805
292	2.59	3.54	2.17		15	50	15		0.647	2.95	0.542
293	0.735	10.9	3.54		15	45	15		0.184	8.16	0.884
294	0.72	10.4	4.32		15	45	10		0.18	7.8	0.721
295	1.51	3.8	4.68		10	40	10		0.252	2.54	0.78
296	1.1	2.32	4.92		30	30	10		0.552	1.16	0.819
297	3.68	6.47	5.82		30	30	10		1.84	3.23	0.97
298	3.02	9.89	3.25		30	25	10		1.51	4.12	0.542
299	4.2	10.3	4.42		25	20	10		1.75	3.44	0.737
300	3.48	4.12	6.22		25	20	35		1.45	1.37	3.63
301	4.65	3.25	10.8		25	20	35		1.94	1.08	6.31
302	0.672	1.29	5.46		20	15	30		0.224	0.324	2.73
303	1.7	3.18	3.55		15	15	30		0.426	0.795	1.77
304	2.95	1.02	3.05		15	15	30		0.738	0.256	1.53
305	8.14	7.69	11.1		15	15	20		2.04	1.92	3.69
306	1.71	3.25	7.8		15	10	20		0.427	0.541	2.6
307	5.71	4.93	7.98		10	10	15		0.951	0.822	1.99
308	9.31	1.83	4.08		10	10	15		1.55	0.305	1.02
309	2.47	1.02	9.85		10	10	15		0.412	0.17	2.46
310	2.57	1.29	6.41		10	10	15		0.429	0.216	1.6
311	2.2	11.8	10.1		20	10	15		0.732	1.97	2.54
312	1.31	4.64	1.45		20	10	15		0.436	0.773	0.363
313	2.3	8.67	8.69		15	65	15		0.575	9.4	2.17
314	5.1	6.86	11.5		15	60	15		1.28	6.86	2.88
315	4.32	8	6.45		15	55	10		1.08	7.33	1.08
316	1.69	8.79	9.63		15	55	10		0.421	8.06	1.61
317	2.09	4.48	5.35		10	55	10		0.349	4.11	0.892
318	2.69	4.29	10.2		10	50	45		0.448	3.58	7.68
319	2.93	5.75	4.87		10	50	40		0.488	4.79	3.25
320	1.45	4.14	8.81		10	45	40		0.242	3.1	5.87
321	1.77	11.8	9.77		10	45	35		0.295	8.86	5.7
322	3.17	6.44	7.05		10	45	30		0.529	4.83	3.52
323	2.36	11.8	5.83		20	35	30		0.786	6.89	2.92
324	1.9	9.75	6.94		20	30	30		0.633	4.88	3.47
325	3.25	17.3	4.22		20	30	25		1.08	8.65	1.76
326	4.83	3.75	11.8		20	25	25		1.61	1.56	4.91
327	16	3.26	1.68		20	25	20		5.33	1.36	0.562
328	3.13	5.9	5.72		15	25	20		0.782	2.46	1.91
329	2.09	14.2	7.94		15	25	15		0.523	5.93	1.98
330	1.85	1.19	6.73		15	20	15		0.463	0.395	1.68
331	0.952	7.93	9.78		15	20	15		0.238	2.64	2.45
332	4.92	3.61	1.43		10	20	15		0.82	1.2	0.356
333	1.13	8.76	11		10	20	15		0.189	2.92	2.75
334	2.7	5.09	9.4		15	20	10		0.675	1.7	1.57
335	1.41	14.7	4.01		15	15	10		0.353	3.68	0.668
336	1.38	2.4	10.5		10	10	10		0.23	0.4	1.75
337	6.23	7.53	6.93		10	10	10		1.04	1.26	1.16
338	4.72	8	7.33		10	10	40		0.787	1.33	4.89
339	2.7	9.44	6.62		10	10	35		0.45	1.57	3.86
340	3.63	13.9	5.61		10	10	35		0.605	2.31	3.27
341	1.67	7.99	7.52		10	10	35		0.278	1.33	4.39
342	6.2	5.8	3.91		95	10	35		9.82	0.966	2.28
343	3.48	2.56	5.28		80	10	35		4.63	0.426	3.08
344	4.14	6.69	7.46		60	10	35		4.14	1.12	4.35
345	1.12	2.65	2.18		40	90	35		0.745	3.97	1.27
346	4.19	3.87	7.12		35	80	25		2.45	5.16	2.97
347	8.32	3.28	1.84		30	70	25		4.16	3.83	0.767
348	1.87	6.24	14		30	65	25		0.937	6.76	5.84
349	2.26	6.5	1.5		25	50	25		0.941	5.42	0.625
350	1.69	1.62	7.68		20	45	25		0.562	1.21	3.2
351	5.85	7.59	8.79		20	45	20		1.95	5.69	2.93
352	7.17	10.9	7.65		20	45	20		2.39	8.17	2.55
353	6.21	6.21	6.37		20	40	20		2.07	4.14	2.12
354	7.11	11.7	5.3		20	40	15		2.37	7.8	1.32
355	4.49	8	12.2		20	40	15		1.5	5.33	3.05
356	5.03	2.68	1.2		15	35	15		1.26	1.57	0.301
357	4.56	14.6	2.63		15	35	15		1.14	8.5	0.658
358	2.08	17	1.65		10	35	10		0.347	9.9	0.275
359	2.19	5.76	7.99		85	30	10		3.1	2.88	1.33
360	3.39	5.93	5.47		80	25	10		4.53	2.47	0.912
361	4.35	9.41	5.12		70	25	10		5.07	3.92	0.854
362	6.62	7.55	3.36		70	20	10		7.72	2.52	0.56
363	2.38	13.1	15.1		70	20	10		2.77	4.36	2.51
364	3.88	6.07	7.92		65	20	10		4.2	2.02	1.32
365	3.68	0.785	8.74		60	15	30		3.68	0.196	4.37
366	3.99	3.69	6.56		25	15	30		1.66	0.924	3.28
367	3.6	13.4	4.39		25	15	30		1.5	3.34	2.19
368	4.34	5.81	2.66		25	15	25		1.81	1.45	1.11
369	1.08	6.53	10.6		25	15	25		0.449	1.63	4.4
370	6.05	10.9	2.65		20	10	20		2.02	1.82	0.882
371	2.12	3.6	11		15	70	20		0.529	4.2	3.65
372	1.68	4.67	2.98		15	60	15		0.419	4.67	0.744
373	1.07	2.09	7.98		10	40	15		0.178	1.4	1.99
374	2.5	10.8	8.5		10	40	10		0.416	7.18	1.42
375	0.866	3.79	5.83		10	35	10		0.144	2.21	0.972
376	1.92	4.09	2.64		10	35	10		0.32	2.38	0.44
377	0.523	7.19	3.98		10	35	10		0.0871	4.19	0.664
378	5.33	7.2	1.55		10	30	10		0.889	3.6	0.259
379	2.3	6.61	7.53		10	25	10		0.384	2.75	1.26
380	3.89	7.21	10.6		10	25	30		0.648	3	5.3
381	1.69	5.78	10.5		10	25	25		0.281	2.41	4.39
382	4.43	7.85	3.37		50	25	20		3.69	3.27	1.12
383	4.4	5.31	7.08		35	20	20		2.57	1.77	2.36
384	2.15	9.04	1.05		25	20	15		0.897	3.01	0.262
385	4.36	1.08	10.9		20	15	15		1.45	0.27	2.71
386	5.37	8.51	2.71		20	15	15		1.79	2.13	0.677
387	3.42	2.6	5.99		20	15	15		1.14	0.65	1.5
388	2.5	7.82	6.41		15	15	15		0.625	1.96	1.6
389	2.39	1.03	2.79		15	15	10		0.597	0.259	0.465
390	2.51	4.72	12		15	15	10		0.628	1.18	2
391	3.23	1.53	1.57		15	10	10		0.809	0.255	0.261
392	5.19	2.04	12.8		15	10	10		1.3	0.339	2.14
393	0.966	5.2	7.61		10	10	10		0.161	0.867	1.27
394	1.59	3.77	6.52		10	10	25		0.265	0.628	2.72
395	2.1	1.18	10.6		10	10	25		0.35	0.197	4.4
396	2.11	14	7.7		55	10	25		1.93	2.34	3.21
397	6.95	7.7	7.67		55	10	20		6.37	1.28	2.56
398	4.78	7.91	5.39		50	80	20		3.99	10.6	1.8
399	3.22	9.28	11.9		45	70	20		2.41	10.8	3.98
400	5.26	6.75	13.1		40	60	20		3.51	6.75	4.37
401	3.75	2.02	7.35		35	55	20		2.19	1.85	2.45
402	7.4	12.1	5.59		30	45	15		3.7	9.1	1.4
403	5.04	9.78	7.08		30	45	15		2.52	7.33	1.77
404	1.34	4.65	5.18		25	40	15		0.557	3.1	1.29
405	1.25	9.07	7.68		25	35	15		0.522	5.29	1.92
406	2.55	3.24	10.6		25	35	15		1.06	1.89	2.66
407	1.27	9.07	7.63		20	35	15		0.422	5.29	1.91
408	2.17	6.75	0.836		15	30	10		0.543	3.37	0.139
409	2.02	7.88	3.44		15	30	10		0.506	3.94	0.573
410	3.03	11	4.19		15	25	10		0.758	4.58	0.698
411	0.563	5.64	1.22		15	25	10		0.141	2.35	0.203
412	0.875	2.15	5.88		15	25	10		0.219	0.895	0.979
413	3.81	5.96	8.08		10	25	10		0.634	2.48	1.35
414	1.38	3.12	7.7		10	20	10		0.229	1.04	1.28
415	1.02	3.22	14.7		10	20	10		0.169	1.07	2.45
416	5.88	3.07	1.3		10	20	10		0.98	1.02	0.217
417	3.31	2.24	10.7		10	20	10		0.551	0.748	1.78
418	0.534	6.93	1.95		10	20	10		0.089	2.31	0.326
419	1.96	1.68	5.47		10	20	20		0.326	0.559	1.82
420	3.96	4.46	4.13		90	20	20		5.95	1.49	1.38
421	5.23	12.9	8.28		85	20	20		7.41	4.3	2.76
422	3.53	8.22	2.66		70	20	20		4.12	2.74	0.887
423	4.58	2.81	2.23		60	15	20		4.58	0.702	0.743
424	5.22	3.96	5.2		45	10	20		3.91	0.661	1.73
425	2.99	4.69	9.99		45	10	15		2.24	0.781	2.5
426	4.89	1.98	7.09		40	10	15		3.26	0.33	1.77
427	5.96	8.79	6.21		40	10	15		3.97	1.47	1.55
428	1.47	2.38	13.5		35	10	15		0.859	0.397	3.37
429	5.4	0.909	11.5		25	10	15		2.25	0.152	2.87
430	3.62	5.25	3.08		25	10	10		1.51	0.875	0.514
431	1.8	4.2	3.52		20	10	10		0.601	0.701	0.586
432	2.14	11.6	11.1		15	10	10		0.535	1.93	1.84
433	1.96	12	0.652		15	10	10		0.491	2	0.109
434	5.15	9.05	16		15	10	10		1.29	1.51	2.67
435	5.57	3.12	1.5		15	10	10		1.39	0.52	0.249
436	6.32	7.59	12.7		15	55	10		1.58	6.96	2.12
437	6.52	6.04	5.77		10	50	10		1.09	5.03	0.962
438	1.36	9.53	12.2		10	50	10		0.227	7.94	2.03
439	7.39	3.59	5.88		10	35	10		1.23	2.1	0.979
440	1.67	9.2	6.13		10	35	15		0.278	5.36	1.53
441	1.92	3.95	7.7		10	35	15		0.32	2.3	1.92
442	1.71	5.44	3.98		65	30	15		1.85	2.72	0.995
443	5.11	11.4	16.1		60	30	15		5.11	5.72	4.01
444	2.72	7.83	6.63		55	30	15		2.49	3.92	1.66
445	1.85	3.34	2.67		40	30	15		1.23	1.67	0.668
446	4.51	8.68	6.22		25	25	15		1.88	3.62	1.56
447	3.72	7.4	6.13		20	25	10		1.24	3.08	1.02
448	2.92	3.65	1.86		20	20	10		0.972	1.22	0.311
449	1.4	1.75	10.5		20	20	10		0.467	0.582	1.75
450	3.53	8.76	2.15		20	20	10		1.18	2.92	0.358
451	1.48	7.51	6.16		20	20	10		0.494	2.5	1.03
452	6.5	7.12	11.8		20	15	10		2.17	1.78	1.97
453	3.62	2.75	17		20	15	10		1.21	0.687	2.84
454	0.928	13.2	3.79		15	15	100		0.232	3.31	6.32
455	1.33	3.77	6.75		15	15	85		0.333	0.942	9.56
456	5.86	2.18	7.07		15	15	55		1.46	0.544	6.48
457	6.97	9.9	6.1		15	15	50		1.74	2.48	5.09
458	1.61	7.16	8.66		15	10	40		0.401	1.19	5.77
459	1.77	3.68	4.85		15	10	35		0.444	0.613	2.83
460	6.07	4.61	7.53		15	10	30		1.52	0.768	3.76
461	6.62	3.47	3.78		15	10	15		1.65	0.579	0.945
462	1.85	7.78	6.65		10	10	75		0.308	1.3	8.31
463	7.89	6.67	3.29		10	10	30		1.31	1.11	1.64
464	1.36	3.31	5.47		10	10	25		0.226	0.552	2.28
465	2.15	2.46	0.938		10	10	20		0.358	0.41	0.313
466	1.56	3.78	8.63		10	10	15		0.259	0.63	2.16
467	1.31	5.52	8.32		10	55	10		0.218	5.06	1.39
468	5.64	2.83	3.97		60	35	10		5.64	1.65	0.662
469	3.72	1.67	5.15		55	30	65		3.41	0.833	5.58
470	4.61	4.1	6.62		55	30	30		4.23	2.05	3.31
471	1.5	1.57	2.13		50	25	20		1.25	0.653	0.711
472	2.5	10.5	5.77		50	25	10		2.09	4.38	0.961
473	4.79	6.46	5.65		45	25	95		3.59	2.69	8.95
474	1.75	4.2	9.25		40	20	40		1.17	1.4	6.17
475	2.75	9.11	6.75		35	20	25		1.6	3.04	2.81
476	6.93	7.74	7.67		30	20	20		3.46	2.58	2.56
477	5.89	1.75	9.08		25	15	20		2.45	0.438	3.03
478	4.99	1.06	6.27		25	15	15		2.08	0.266	1.57
479	7.5	6.1	15.1		20	15	15		2.5	1.53	3.78
480	1.35	4.53	5.27		20	15	15		0.45	1.13	1.32
481	0.594	3.98	2.29		15	15	15		0.149	0.996	0.573
482	1.51	6.11	2.22		15	15	15		0.377	1.53	0.555
483	5.65	6.65	1.28		15	15	10		1.41	1.66	0.213
484	3.59	1.25	1.25		15	15	10		0.897	0.312	0.208
485	4.81	4.29	9.41		15	15	10		1.2	1.07	1.57
486	8.91	17.5	10.7		15	10	85		2.23	2.91	15.2
487	6.66	2.26	7.01		10	10	60		1.11	0.376	7.01
488	4.08	4.52	6.64		10	60	55		0.68	4.52	6.08
489	1.46	8.28	2.95		10	50	50		0.243	6.9	2.46
490	1.82	13.5	3.83		10	45	40		0.303	10.1	2.55
491	7.9	4.96	5.87		70	40	35		9.22	3.31	3.43
492	2.66	4.77	7.57		40	35	25		1.77	2.78	3.15
493	4.63	13.2	3.33		40	35	20		3.09	7.71	1.11
494	4.78	2.01	2.2		40	35	20		3.18	1.17	0.733
495	2.43	4.74	6.79		35	25	20		1.42	1.98	2.26
496	6.98	2.4	0.854		30	25	20		3.49	0.998	0.285
497	7.47	4.9	2.29		30	20	15		3.74	1.63	0.572
498	2.3	7.63	12.5		25	20	15		0.957	2.54	3.12
499	1.97	1.83	3.26		25	20	15		0.821	0.611	0.814
500	4.85	10	1.97		20	20	10		1.62	3.34	0.328
501	2.27	2.22	3.32		20	20	10		0.758	0.741	0.553
502	1.5	2.05	5.37		15	15	10		0.374	0.512	0.896
503	5.82	2.19	6.14		15	15	55		1.46	0.549	5.63
504	2.66	6.34	1.67		15	15	40		0.665	1.59	1.11
505	9.4	11.5	1.95		15	15	15		2.35	2.88	0.487
506	3.13	3.38	9.79		10	15	15		0.522	0.845	2.45
507	1.79	7.77	4.08		10	15	10		0.299	1.94	0.68
508	1.59	2.79	6.92		10	15	80		0.265	0.697	9.23
509	1.62	8.52	5.5		10	15	65		0.269	2.13	5.96
510	5.07	4.87	5.01		60	15	60		5.07	1.22	5.01
511	6.57	0.811	5.08		50	10	45		5.47	0.135	3.81
512	4.88	1.1	2.84		50	10	45		4.07	0.183	2.13
513	3.18	5.41	2.87		50	10	45		2.65	0.902	2.15
514	1.66	10.8	3.77		45	10	20		1.24	1.79	1.26
515	5.63	1.21	2.27		40	10	15		3.75	0.201	0.569
516	1.37	2.51	4.39		35	10	15		0.801	0.418	1.1
517	2.54	12.6	1.59		35	10	15		1.48	2.1	0.398
518	0.484	4.31	3.99		25	10	15		0.202	0.719	0.997
519	3.62	1.5	15		25	10	10		1.51	0.25	2.5
520	2.91	13	6.86		25	50	10		1.21	10.8	1.14
521	2.89	7.88	4.65		25	45	65		1.2	5.91	5.03
522	1.04	7.48	5.16		20	45	60		0.348	5.61	5.16
523	4.33	11.1	4.29		15	45	55		1.08	8.31	3.93
524	1.05	10.2	3.27		10	40	40		0.176	6.81	2.18
525	4.08	8.63	1.92		10	35	25		0.68	5.03	0.798
526	2.51	1.45	2.47		55	30	20		2.3	0.725	0.823
527	3.85	10.5	12.7		45	30	20		2.88	5.26	4.24
528	8.9	3.17	1.49		40	30	10		5.93	1.58	0.248
529	4.71	3.19	1.66		40	30	10		3.14	1.6	0.277
530	6.96	1.32	3.84		30	30	40		3.48	0.658	2.56
531	3.2	4.89	3.99		30	30	25		1.6	2.44	1.66
532	2.31	6.63	7.83		25	25	20		0.963	2.76	2.61
533	4.3	4.72	9.14		25	25	20		1.79	1.97	3.05
534	2.8	6.28	11.1		20	25	15		0.932	2.62	2.77
535	1.76	13.5	13.4		20	25	15		0.587	5.62	3.35
536	2.11	1.94	1.56		20	20	10		0.702	0.647	0.26
537	6.79	4.22	1.09		15	20	10		1.7	1.41	0.181
538	6.4	13.9	1.57		15	20	10		1.6	4.64	0.262
539	5.34	1.82	6.51		15	20	10		1.34	0.607	1.08
540	3.79	7.95	4.68		10	20	50		0.632	2.65	3.9
541	1.11	5.65	7.65		10	20	50		0.185	1.88	6.38
542	2.56	3.4	6.09		10	15	35		0.427	0.851	3.55
543	2.88	9.55	2.73		10	15	25		0.48	2.39	1.14
544	1.31	5.75	1.86		10	15	20		0.218	1.44	0.621
545	3.29	11.1	0.405		10	15	10		0.548	2.79	0.0675
546	3.33	4.42	0.625		10	10	10		0.556	0.737	0.104
547	3.54	2.55	0.398		10	10	10		0.591	0.425	0.0663
548	6.12	3.36	2.3		50	10	10		5.1	0.56	0.383
549	3.57	3.02	2.95		40	10	30		2.38	0.504	1.47
550	4.48	3.08	1.58		40	10	30		2.99	0.513	0.791
551	5.91	6.97	1		35	10	25		3.45	1.16	0.418
552	2.76	1.58	9.09		30	10	20		1.38	0.264	3.03
553	5.44	1.69	1.83		25	10	15		2.27	0.282	0.458
554	3.19	10.8	4.79		25	55	10		1.33	9.94	0.799
555	2.41	2.78	2.18		25	55	25		1	2.55	0.91
556	2.85	6.04	18.1		20	55	25		0.951	5.53	7.53
557	2.2	2.59	1.96		20	50	15		0.735	2.16	0.489
558	3.26	7.55	13.5		15	45	15		0.815	5.66	3.38
559	1.6	4.23	9.75		15	45	10		0.4	3.17	1.62
560	4.91	6.01	2.19		15	35	35		1.23	3.51	1.28
561	3.3	9.39	6.73		15	35	25		0.825	5.48	2.8
562	2.69	5.75	9.74		10	30	20		0.449	2.88	3.25
563	2.53	3.73	8.19		10	30	15		0.421	1.86	2.05
564	10.7	6.25	6.61		10	30	15		1.78	3.12	1.65
565	3.73	8.82	7.37		55	25	10		3.42	3.68	1.23
566	3.29	9.06	13.9		40	25	10		2.19	3.77	2.32
567	2.16	3.94	0.564		30	20	10		1.08	1.31	0.094
568	2.44	2.79	2.02		25	15	30		1.01	0.698	1.01
569	6.99	9.31	2.84		25	15	25		2.91	2.33	1.18
570	6.92	8.51	5.12		20	15	25		2.31	2.13	2.13
571	1.7	13.3	1.99		20	15	25		0.567	3.31	0.831
572	4.52	14.2	3.37		15	15	20		1.13	3.54	1.12
573	2.73	4.63	2.73		15	15	20		0.681	1.16	0.911
574	3.27	1.72	5.84		15	15	15		0.817	0.43	1.46
575	2.12	6.05	0.929		15	15	10		0.531	1.51	0.155
576	1.08	4.63	3.95		10	15	30		0.179	1.16	1.98
577	2.46	0.749	2.04		10	10	15		0.411	0.125	0.51
578	5.82	1.62	3.8		10	10	10		0.97	0.27	0.633
579	1.35	2.77	9.9		10	10	10		0.225	0.461	1.65
580	7.22	14.5	0.857		10	10	10		1.2	2.41	0.143
581	4.64	1.83	16		50	10	10		3.86	0.306	2.67
582	5.68	2.98	1.55		50	10	10		4.73	0.497	0.259
583	6.3	8.78	11.3		35	10	15		3.68	1.46	2.83
584	2.52	1.89	7.15		30	10	15		1.26	0.315	1.79
585	4.06	7.66	2.26		30	45	10		2.03	5.74	0.376
586	1.37	6.13	4.04		25	45	10		0.571	4.6	0.674
587	3.19	10.6	2.5		25	45	10		1.33	7.97	0.416
588	6.77	7.81	5.22		20	45	25		2.26	5.86	2.17
589	3.22	6.77	7.12		20	40	20		1.07	4.51	2.37
590	4.07	4.92	1.43		20	35	15		1.36	2.87	0.358
591	2.98	10.1	12.3		20	35	15		0.995	5.87	3.08
592	1.1	3.77	7.43		20	30	15		0.367	1.88	1.86
593	1.91	9.68	2.79		15	25	10		0.477	4.03	0.465
594	1.6	4.7	11.2		15	25	10		0.4	1.96	1.86
595	2.05	9.54	6.87		15	20	25		0.512	3.18	2.86
596	5.5	21.3	3.76		15	20	25		1.38	7.1	1.56
597	1.59	1.85	1.88		15	20	20		0.397	0.616	0.626
598	1.71	5.4	5.01		10	20	15		0.285	1.8	1.25
599	10.4	5.3	8.05		10	20	10		1.73	1.77	1.34
600	5.44	8.2	0.966		10	15	10		0.907	2.05	0.161
601	2.2	2.48	10		45	15	15		1.65	0.619	2.51
602	3.11	1.5	9.59		45	15	15		2.33	0.374	2.4
603	3.18	1.12	4.49		30	15	15		1.59	0.281	1.12
604	3.54	12.7	11.1		25	10	15		1.47	2.12	2.77
605	2.52	7.58	1.39		20	10	10		0.839	1.26	0.232
606	1.59	3.84	1.27		20	10	10		0.529	0.639	0.212
607	4.07	12	2.03		15	10	10		1.02	2.01	0.338
608	1.57	5.96	4.01		15	10	10		0.393	0.994	0.668
609	3.17	4.77	8.76		15	10	110		0.792	0.796	16.1
610	7.52	4.62	7.04		15	10	85		1.88	0.771	9.98
611	3.76	9.66	10.2		15	40	70		0.939	6.44	11.9
612	1.46	13.3	8.16		15	40	70		0.365	8.87	9.51
613	3.96	11.2	5.55		10	40	65		0.659	7.45	6.02
614	0.349	6.76	10.4		10	35	60		0.0581	3.94	10.4
615	1.44	10.3	1.65		10	30	55		0.24	5.16	1.51
616	0.944	2.19	3.6		10	30	50		0.157	1.1	3
617	6.2	2.1	10.1		10	25	50		1.03	0.874	8.41
618	17.6	9.89	3.66		10	25	50		2.93	4.12	3.05
619	3.91	9.42	8.01		40	20	40		2.61	3.14	5.34
620	6.55	12	5.71		35	20	35		3.82	3.99	3.33
621	2.02	14.4	11.1		35	20	35		1.18	4.81	6.49
622	3.41	1.83	3.52		35	20	30		1.99	0.611	1.76
623	3.81	4.51	6.4		30	20	30		1.9	1.5	3.2
624	0.978	1.63	5.96		30	20	30		0.489	0.542	2.98
625	3.96	7.12	9.27		25	20	30		1.65	2.37	4.64
626	3.72	7.79	1.98		20	15	25		1.24	1.95	0.823
627	1.28	2.3	2.89		20	15	25		0.427	0.576	1.2
628	6.58	8	0.413		20	15	25		2.19	2	0.172
629	2.76	6.38	8.81		15	15	25		0.691	1.59	3.67
630	1.91	1.32	18.3		15	15	15		0.477	0.329	4.57
631	2.78	7.45	6.57		10	15	15		0.464	1.86	1.64
632	1.7	1.87	0.518		10	10	15		0.284	0.311	0.13
633	1.48	8.79	4.02		10	10	15		0.247	1.46	1
634	3.22	9.6	6.43		10	10	15		0.536	1.6	1.61
635	4.71	1.18	5.42		35	10	15		2.75	0.196	1.35
636	2.37	3.46	9.53		35	10	15		1.38	0.576	2.38
637	3.34	2.11	1.76		25	10	15		1.39	0.352	0.44
638	3	12.8	2.05		25	10	15		1.25	2.13	0.513
639	2.18	11.7	1.86		15	10	10		0.546	1.96	0.31
640	6.94	1.07	8.39		15	10	10		1.74	0.179	1.4
641	7.11	7.5	2.25		15	40	10		1.78	5	0.375
642	4.11	6.9	6.89		10	30	10		0.685	3.45	1.15
643	2.17	2.51	3.53		10	30	10		0.361	1.25	0.588
644	5.31	7.28	8.36		10	30	75		0.885	3.64	10.5
645	2.33	12.6	7.86		10	30	70		0.388	6.29	9.17
646	2.48	4.36	2.58		30	30	50		1.24	2.18	2.15
647	3.06	8.16	5.02		30	25	45		1.53	3.4	3.76
648	3.99	4.58	1.78		20	25	40		1.33	1.91	1.19
649	5.52	5.66	5.69		20	25	40		1.84	2.36	3.79
650	1.6	8.68	5.39		15	25	40		0.399	3.62	3.6
651	7.55	9.04	4.68		10	25	40		1.26	3.77	3.12
652	1.81	2.82	8.03		25	25	35		0.753	1.17	4.69
653	2.21	6.42	8.93		25	20	35		0.921	2.14	5.21
654	4.85	2.94	6.68		25	20	35		2.02	0.979	3.9
655	0.877	1.92	4.33		20	20	30		0.292	0.639	2.17
656	3.02	2.21	8.75		20	20	30		1.01	0.737	4.37
657	3.62	13.1	2.65		20	20	25		1.21	4.37	1.1
658	2.79	5.54	2.33		15	20	25		0.697	1.85	0.97
659	3.79	11.7	1.3		15	15	25		0.948	2.94	0.543
660	3.92	3.21	9.7		15	15	25		0.98	0.803	4.04
661	5.46	12.2	7.96		10	15	25		0.911	3.04	3.32
662	2.35	14.9	0.769		10	15	20		0.391	3.73	0.256
663	6.81	3.84	4.03		10	10	20		1.13	0.64	1.34
664	6.72	3.36	4.16		20	10	20		2.24	0.559	1.39
665	4.39	3.79	6.22		20	10	20		1.46	0.632	2.07
666	1.07	12.2	5.25		15	10	20		0.268	2.03	1.75
667	2.28	11.1	4.07		15	10	20		0.571	1.85	1.36
668	14.4	1.61	5.7		10	10	20		2.4	0.269	1.9
669	1.89	3.63	11.5		15	10	15		0.473	0.606	2.87
670	5.84	8.08	3.17		15	10	15		1.46	1.35	0.792
671	0.917	6.37	5.78		10	35	15		0.153	3.72	1.45
672	5.54	7.44	4.93		10	30	15		0.923	3.72	1.23
673	6.14	3.43	7.8		10	30	15		1.02	1.71	1.95
674	6.5	4.72	10.1		10	25	15		1.08	1.97	2.52
675	0.983	13.2	10.4		10	25	15		0.164	5.49	2.59
676	0.614	1.79	5.95		10	25	15		0.102	0.744	1.49
677	5.42	7.88	3.44		10	25	15		0.903	3.28	0.86
678	1.88	1.29	1.51		10	25	10		0.314	0.538	0.252
679	1.36	5.01	4.33		10	20	10		0.226	1.67	0.722
680	3.27	14.7	2.67		45	20	10		2.45	4.89	0.445
681	7.05	2.45	4		35	20	10		4.11	0.815	0.667
682	2.94	5.89	1.33		25	20	10		1.22	1.96	0.222
683	2.13	9.22	1.41		20	15	10		0.711	2.3	0.235
684	1.06	15.2	6.17		15	15	10		0.265	3.79	1.03
685	5.81	13.1	5.16		15	15	10		1.45	3.28	0.861
686	1.3	3.85	1.9		10	15	100		0.216	0.962	3.17
687	4.06	8.13	0.91		75	10	95		5.08	1.36	1.44
688	2.52	2.77	5.19		45	10	85		1.89	0.462	7.35
689	5.72	8.93	7.37		35	10	85		3.33	1.49	10.4
690	1.07	0.595	4.64		15	10	65		0.267	0.0992	5.03
691	1.54	3.39	7.55		15	10	60		0.386	0.565	7.55
692	5.6	9.95	5.86		10	10	55		0.933	1.66	5.38
693	2.7	3.9	3.87		10	10	50		0.45	0.65	3.23
694	4.11	17.2	3.49		85	10	45		5.83	2.86	2.61
695	4.24	2.66	4.48		70	30	45		4.95	1.33	3.36
696	2.46	2.96	1.69		50	25	45		2.05	1.23	1.27
697	2.86	14	2.91		50	20	40		2.38	4.67	1.94
698	6.31	5.04	2.77		50	20	35		5.25	1.68	1.62
699	2.14	7.17	1.84		35	20	25		1.25	2.39	0.768
700	1.82	5.03	8.76		35	15	25		1.06	1.26	3.65
701	2.64	13.6	6.69		25	15	25		1.1	3.4	2.79
702	6.97	5.1	2.73		20	15	20		2.32	1.27	0.911
703	4.17	5.38	6.32		80	15	20		5.56	1.35	2.11
704	4.29	4.16	9.68		50	15	20		3.58	1.04	3.23
705	4.03	2.85	8.25		40	15	20		2.69	0.711	2.75
706	3.62	4.01	10.5		25	15	20		1.51	1	3.49
707	2.69	18.7	12.2		10	15	15		0.449	4.68	3.04
708	7.47	4.85	5.23		85	10	15		10.6	0.808	1.31
709	5.72	1.62	4.88		60	10	15		5.72	0.269	1.22
710	2.96	3.24	5.23		55	10	15		2.71	0.541	1.31
711	6.73	6.82	4.87		35	10	10		3.93	1.14	0.811
712	1.83	6.83	2.8		25	10	10		0.762	1.14	0.466
713	2.18	5.96	3.94		20	10	10		0.728	0.993	0.657
714	3.76	13.1	8.09		20	10	10		1.25	2.19	1.35
715	3.91	11.5	6.34		15	10	10		0.977	1.92	1.06
716	7.9	5.57	7.52		15	10	10		1.97	0.929	1.25
717	4.87	12	2.65		10	10	10		0.812	2	0.442
718	6.91	3.83	10.1		35	10	10		4.03	0.638	1.68
719	3.53	8.36	12.8		35	10	10		2.06	1.39	2.14
720	5.57	4.48	8.39		15	15	10		1.39	1.12	1.4
721	10.8	2.22	6.98		15	15	10		2.69	0.554	1.16
722	1.55	9.67	7.98		15	10	10		0.387	1.61	1.33
723	2.73	17.4	8.48		10	10	10		0.454	2.9	1.41
724	5.24	6.84	1.14		10	10	10		0.873	1.14	0.19
725	2.47	6.91	7.55		65	10	10		2.68	1.15	1.26
726	4.32	9.34	8.12		20	10	70		1.44	1.56	9.48
727	2.76	4.51	2.31		15	20	50		0.689	1.5	1.93
728	2.07	13.1	5.66		15	20	50		0.517	4.36	4.71
729	1.7	1.65	6.32		10	15	50		0.283	0.413	5.27
730	4.17	3.84	7.81		75	15	45		5.21	0.96	5.86
731	3.89	9.1	6.62		70	15	45		4.54	2.27	4.96
732	3.15	10.1	6.67		35	15	40		1.84	2.52	4.44
733	5.15	2.58	7.17		35	10	40		3	0.429	4.78
734	7.62	7.31	3.94		25	10	40		3.17	1.22	2.63
735	2.28	9.81	1.02		15	10	30		0.57	1.64	0.512
736	4.39	3.19	6.85		65	10	30		4.76	0.531	3.43
737	4.13	0.862	4.96		25	10	30		1.72	0.144	2.48
738	1.24	6.08	5.66		15	10	30		0.311	1.01	2.83
739	3.57	8.81	8.2		15	10	25		0.891	1.47	3.42
740	1.39	9.01	9.85		15	15	25		0.347	2.25	4.1
741	4.32	3.5	3.14		60	15	20		4.32	0.876	1.05
742	1.46	8.86	5.95		40	15	20		0.976	2.22	1.98
743	1.93	10.6	7.72		40	15	20		1.29	2.65	2.57
744	4.09	16.2	0.693		30	15	15		2.05	4.05	0.173
745	4.23	8.7	14.9		20	15	15		1.41	2.18	3.72
746	6.84	7.32	9.59		10	15	15		1.14	1.83	2.4
747	4.3	13.5	3.65		45	15	15		3.23	3.39	0.913
748	2.35	8.48	4.09		30	15	10		1.17	2.12	0.681
749	2.13	1.32	1.83		30	10	10		1.07	0.22	0.305
750	2.1	10.8	2.7		25	10	10		0.876	1.8	0.451
751	16.7	8.1	4.06		10	10	10		2.78	1.35	0.676
752	4.44	7.58	0.326		45	10	10		3.33	1.26	0.0543
753	1.97	4.97	4.04		45	10	10		1.47	0.829	0.674
754	1.65	2.83	8.48		40	10	10		1.1	0.471	1.41
755	4.95	12	11.6		40	10	10		3.3	2	1.93
756	2.36	6.18	0.801		35	10	10		1.38	1.03	0.134
757	4.59	6.21	1.57		30	10	80		2.29	1.03	2.1
758	2.67	3.25	5.57		30	10	75		1.33	0.542	6.96
759	4.03	3.16	6.11		20	35	70		1.34	1.84	7.13
760	1.8	3.5	7.3		20	35	55		0.602	2.04	6.69
761	4.38	8.18	7.85		15	35	55		1.1	4.77	7.2
762	7.34	6.37	7.12		10	20	55		1.22	2.12	6.52
763	4.34	6.59	7.52		45	20	55		3.25	2.2	6.9
764	6.39	5.55	1.52		25	15	50		2.66	1.39	1.27
765	3.85	1.12	6.08		25	15	50		1.61	0.281	5.07
766	1.9	9.34	1.12		20	10	45		0.632	1.56	0.844
767	4.38	0.987	2.79		15	10	45		1.09	0.164	2.09
768	4.57	3.11	9.23		15	55	40		1.14	2.85	6.15
769	10.6	4.24	7.83		10	45	40		1.77	3.18	5.22
770	3.15	1.66	8.07		10	35	40		0.526	0.969	5.38
771	5.97	5.22	8.99		35	30	40		3.48	2.61	6
772	5.06	3.77	1.88		25	25	35		2.11	1.57	1.1
773	6.94	2.88	2.96		20	20	35		2.31	0.959	1.73
774	5.37	5.54	1.81		40	20	35		3.58	1.85	1.05
775	0.869	2.67	4.64		35	15	30		0.507	0.666	2.32
776	3.8	4.34	1.4		25	10	30		1.58	0.723	0.698
777	3.51	1.59	2.31		15	60	30		0.877	1.59	1.16
778	3.43	3.25	7.25		15	50	30		0.858	2.71	3.63
779	5.07	2.04	8.43		35	50	30		2.95	1.7	4.21
780	7.54	8.94	4.71		20	35	30		2.51	5.21	2.35
781	2.51	4.97	3.66		20	30	30		0.836	2.49	1.83
782	4.97	1.94	3.65		15	30	30		1.24	0.968	1.83
783	1.71	6.54	8.85		10	25	25		0.285	2.73	3.69
784	1.05	1.88	4.73		10	20	25		0.176	0.625	1.97
785	1.33	4.19	6.49		15	15	25		0.333	1.05	2.71
786	2.14	5.24	4.47		10	15	20		0.357	1.31	1.49
787	4.48	8.08	7.54		20	15	20		1.49	2.02	2.51
788	4.11	8.73	1.88		15	15	15		1.03	2.18	0.47
789	1.48	7.4	2.07		15	90	15		0.37	11.1	0.517
790	1.58	10.1	8.92		15	85	15		0.396	14.3	2.23
791	0.842	2.49	3.8		15	85	15		0.21	3.53	0.951
792	4.93	6.72	10.6		10	80	15		0.822	8.96	2.65
793	8.15	7.93	14.3		10	60	15		1.36	7.93	3.56
794	6.11	6.81	2.02		10	50	10		1.02	5.67	0.336
795	2.18	2.68	3.92		10	45	10		0.363	2.01	0.653
796	4.25	3.04	4		10	35	10		0.708	1.77	0.667
797	2.05	7.96	7.76		100	25	10		3.42	3.32	1.29
798	1.57	5.62	15.4		85	25	10		2.22	2.34	2.57
799	3.56	2.59	4.68		50	20	10		2.96	0.862	0.78
800	1.77	1.92	8.5		50	20	10		1.48	0.641	1.42
801	2.96	10.8	5.75		40	20	10		1.97	3.61	0.958
802	2.79	4.32	5.36		30	20	10		1.39	1.44	0.894
803	1.55	6.23	5.93		30	15	10		0.774	1.56	0.989
804	5.11	10.3	7.69		30	15	10		2.56	2.58	1.28
805	11.2	8.33	3.43		25	15	85		4.66	2.08	4.87
806	4.1	5.63	5.07		20	15	65		1.37	1.41	5.49
807	1.11	1.71	10.8		15	15	65		0.278	0.427	11.7
808	1.06	5.73	5.97		10	10	60		0.176	0.955	5.97
809	4.48	2.37	9.08		85	10	55		6.35	0.395	8.33
810	4.63	5	3.74		55	10	45		4.24	0.833	2.8
811	1.18	2.73	10.4		30	10	45		0.589	0.456	7.84
812	2.65	8.55	7.24		25	10	40		1.1	1.42	4.83
813	5.42	3.03	7.45		20	10	40		1.81	0.506	4.96
814	2.06	6.44	1.77		20	10	30		0.687	1.07	0.886
815	3.13	5.18	31.5		20	85	30		1.04	7.34	15.8
816	1.06	5.96	2.34		15	70	20		0.266	6.95	0.781
817	4.47	8.69	5.63		15	65	20		1.12	9.41	1.88
818	1.17	5.75	2.52		15	55	20		0.294	5.27	0.84
819	3.18	5.2	1.34		10	55	20		0.53	4.77	0.446
820	1.97	4.09	3.7		10	50	20		0.329	3.41	1.23
821	1.44	2.13	8.67		10	45	20		0.24	1.6	2.89
822	1.78	6.04	8.96		10	40	15		0.297	4.02	2.24
823	4.86	2.41	4.7		10	40	15		0.81	1.61	1.17
824	11.6	2.43	5.5		40	35	15		7.75	1.42	1.37
825	1.73	6.74	6.14		35	30	10		1.01	3.37	1.02
826	5.02	0.729	2.22		35	20	10		2.93	0.243	0.37
827	1.77	0.633	8.61		35	20	10		1.03	0.211	1.43
828	2.35	8.83	3.93		35	20	10		1.37	2.94	0.655
829	2.85	2.09	8.12		30	20	10		1.43	0.697	1.35
830	5.04	1.23	4.66		30	20	75		2.52	0.411	5.83
831	3.05	2.95	4.14		25	20	75		1.27	0.985	5.18
832	1.2	7.72	7.38		20	15	55		0.4	1.93	6.76
833	2.99	4.66	5.37		20	15	50		0.997	1.16	4.48
834	1.52	1.27	7.54		15	15	40		0.381	0.318	5.03
835	4.92	2.86	6.58		10	15	40		0.821	0.716	4.39
836	1.23	7.95	8.9		10	15	40		0.205	1.99	5.93
837	2.1	7.56	4.31		10	15	35		0.35	1.89	2.51
838	2.47	2.49	1.58		35	15	35		1.44	0.622	0.92
839	1.92	7.92	7.84		30	15	35		0.958	1.98	4.57
840	2.69	6.35	2.75		25	15	35		1.12	1.59	1.6
841	5.93	3.78	1.14		25	10	30		2.47	0.63	0.568
842	1.66	8.72	6.58		25	10	30		0.692	1.45	3.29
843	4.78	7.39	8.3		25	10	30		1.99	1.23	4.15
844	0.953	2.31	8.58		20	10	30		0.318	0.384	4.29
845	0.838	4.47	7.81		15	10	25		0.21	0.744	3.25
846	1.35	0.723	8.24		15	10	25		0.338	0.121	3.43
847	1.74	2.9	2.46		15	10	25		0.435	0.484	1.03
848	6.09	2.84	8.78		15	75	25		1.52	3.56	3.66
849	0.873	7.99	3.34		10	60	20		0.145	7.99	1.11
850	8.06	8.44	1.4		10	55	20		1.34	7.74	0.465
851	2.24	1.28	2.87		75	55	20		2.8	1.17	0.956
852	2.53	2.79	6.84		70	45	20		2.95	2.09	2.28
853	2.61	8.14	6		50	45	20		2.18	6.11	2
854	2	6.02	6.72		50	45	20		1.67	4.52	2.24
855	2.22	7.74	6.05		40	45	15		1.48	5.81	1.51
856	2.46	8.64	8.14		40	40	15		1.64	5.76	2.04
857	5.9	7.83	5.87		40	40	15		3.94	5.22	1.47
858	5.44	2.29	3.11		35	40	15		3.17	1.52	0.777
859	2.48	3.41	16.4		30	35	15		1.24	1.99	4.1
860	3.03	4.36	9.85		25	35	15		1.26	2.54	2.46
861	2.91	10.6	2.13		20	35	15		0.968	6.19	0.533
862	1.81	9.68	7		15	35	15		0.452	5.65	1.75
863	7.81	1.05	5.79		10	25	10		1.3	0.438	0.965
864	4.11	6.5	10.4		10	25	10		0.686	2.71	1.74
865	2.88	3.77	4.98		75	25	10		3.6	1.57	0.83
866	4.54	4.56	9.24		35	20	10		2.65	1.52	1.54
867	3.2	5.65	6.3		30	20	10		1.6	1.88	1.05
868	7.89	4.67	3.46		30	20	10		3.95	1.56	0.576
869	2.9	1.54	5.64		25	15	10		1.21	0.384	0.941
870	3	7.14	7.91		25	15	70		1.25	1.78	9.23
871	2.61	9.44	7.72		20	15	70		0.868	2.36	9
872	1.12	14.4	3.52		20	15	60		0.372	3.59	3.52
873	0.894	3.57	1.39		15	15	55		0.224	0.893	1.28
874	1.49	7.49	7.83		15	15	55		0.371	1.87	7.17
875	16.5	5.91	3.34		15	15	50		4.14	1.48	2.78
876	1.67	3.11	6.5		45	10	45		1.25	0.518	4.87
877	1.88	4.3	7.04		40	10	40		1.26	0.717	4.7
878	5.33	0.428	9.24		25	10	40		2.22	0.0713	6.16
879	2.04	5.77	6.23		20	10	40		0.68	0.961	4.15
880	1.52	4.7	1.27		15	10	35		0.381	0.784	0.743
881	8.73	4.37	5.92		15	10	35		2.18	0.728	3.46
882	9.96	1.7	3.2		10	10	30		1.66	0.283	1.6
883	2.56	6.31	3.46		55	55	25		2.35	5.78	1.44
884	2.21	2.55	2.47		50	45	20		1.84	1.92	0.825
885	1.2	7.24	3.21		45	35	20		0.902	4.22	1.07
886	1.87	6.54	4.27		35	35	20		1.09	3.82	1.42
887	2.04	8.23	4.46		30	30	20		1.02	4.12	1.49
888	6.15	7.06	2.8		30	30	15		3.07	3.53	0.699
889	7.15	1.85	4.14		30	25	15		3.57	0.77	1.03
890	0.96	2.97	4.62		30	20	15		0.48	0.991	1.16
891	2.85	5.94	1.78		20	20	15		0.949	1.98	0.445
892	1.57	9.6	1.32		20	20	15		0.522	3.2	0.33
893	1.81	0.962	2.67		20	15	15		0.603	0.241	0.668
894	2.13	8.37	3.85		15	15	15		0.533	2.09	0.964
895	2.69	6.12	9.29		15	15	15		0.672	1.53	2.32
896	13.4	6.78	7.7		15	15	15		3.36	1.7	1.93
897	1.46	1.65	3.83		10	10	15		0.243	0.275	0.958
898	1.23	6.7	4.96		10	10	15		0.204	1.12	1.24
899	6.18	8.36	1.25		60	10	10		6.18	1.39	0.208
900	3	3.68	17.9		45	10	10		2.25	0.613	2.99
901	2.23	7.33	2.11		30	10	10		1.12	1.22	0.351
902	2.25	10.8	1.89		20	10	10		0.749	1.8	0.316
903	4.99	2.21	4.55		15	70	10		1.25	2.57	0.758
904	3.2	6.84	1.05		15	60	10		0.801	6.84	0.176
905	7.53	5.26	3.16		15	55	10		1.88	4.82	0.526
906	3.28	5.58	2.17		10	45	10		0.546	4.18	0.361
907	2.11	3.9	4.92		10	40	70		0.352	2.6	5.74
908	4.34	13.6	5.22		60	35	55		4.34	7.94	4.79
909	4.32	7.9	4.95		45	35	55		3.24	4.61	4.53
910	2.75	6.57	6.28		40	30	55		1.84	3.28	5.76
911	1.14	8.61	4.3		35	30	45		0.668	4.31	3.22
912	2.09	4.34	5.47		35	30	40		1.22	2.17	3.65
913	2.76	8.55	7		35	30	35		1.61	4.27	4.08
914	7.73	7.73	4.82		20	25	35		2.58	3.22	2.81
915	6.77	7.09	2.36		20	20	30		2.26	2.36	1.18
916	5.69	3	13.8		15	20	30		1.42	1	6.9
917	2.47	3.84	3.57		15	15	25		0.619	0.96	1.49
918	3.57	5.7	8.63		10	15	25		0.594	1.42	3.6
919	3.99	3.98	7.13		10	15	25		0.664	0.994	2.97
920	1.33	3.89	3.91		10	15	25		0.221	0.972	1.63
921	2.32	3.51	3.75		60	15	20		2.32	0.877	1.25
922	2.19	2.25	4.5		50	15	20		1.82	0.563	1.5
923	2.25	4.12	5.69		50	10	20		1.88	0.686	1.9
924	1.08	10.2	6.74		35	10	15		0.628	1.71	1.68
925	1.23	8.58	6.85		35	10	15		0.718	1.43	1.71
926	6.01	4.19	7.78		35	10	15		3.5	0.698	1.95
927	3.37	4.22	16		25	65	15		1.4	4.57	3.99
928	3.63	7.32	8.32		15	65	15		0.908	7.93	2.08
929	1.72	7.52	8.2		15	60	15		0.429	7.52	2.05
930	2.31	8.65	4.16		10	55	15		0.386	7.93	1.04
931	1.08	6.38	7.83		10	35	10		0.18	3.72	1.3
932	2.65	5.15	1.72		10	35	10		0.442	3	0.287
933	1.55	4.97	1.73		30	30	10		0.773	2.49	0.289
934	6.14	5.29	9.03		30	30	10		3.07	2.64	1.51
935	0.912	1.49	7.8		25	25	10		0.38	0.621	1.3
936	3.06	4.88	3.14		25	25	10		1.28	2.04	0.523
937	5	6.14	9.13		25	25	10		2.09	2.56	1.52
938	7.26	8.23	3.84		20	25	10		2.42	3.43	0.641
939	1.99	6.95	6.71		15	25	45		0.497	2.9	5.03
940	8.15	1.74	3.65		15	25	35		2.04	0.723	2.13
941	2.12	3.57	4.19		15	25	25		0.53	1.49	1.75
942	7.71	4.88	6.95		15	20	25		1.93	1.63	2.89
943	5.47	12.2	7.9		15	20	20		1.37	4.05	2.63
944	3.91	5.41	9.94		15	20	20		0.977	1.8	3.31
945	2	3.11	2.41		15	20	15		0.501	1.04	0.603
946	3.37	4.77	9.02		10	20	15		0.562	1.59	2.26
947	1.4	1.32	13.1		10	10	15		0.234	0.22	3.29
948	0.89	10.9	10		10	10	15		0.148	1.82	2.5
949	1.37	2.03	9.99		40	10	15		0.912	0.339	2.5
950	2.78	6.88	4.55		35	10	15		1.62	1.15	1.14
951	0.85	8.16	6.09		35	10	15		0.496	1.36	1.52
952	1.06	3.91	1.63		30	10	10		0.528	0.652	0.272
953	2.11	8.77	8.66		20	10	10		0.704	1.46	1.44
954	1.66	1.97	5.65		15	10	60		0.416	0.328	5.65
955	2.33	1.3	10.7		15	10	55		0.582	0.216	9.85
956	0.97	7.65	5.16		15	10	50		0.242	1.28	4.3
957	3.01	7.8	6.25		15	60	45		0.752	7.8	4.69
958	2.42	4.5	11.3		10	45	45		0.404	3.37	8.47
959	3.48	5.98	8.59		10	40	45		0.58	3.98	6.44
960	1.04	5.48	3.23		10	40	35		0.174	3.66	1.88
961	2.82	4.27	4.9		15	35	30		0.705	2.49	2.45
962	1.77	8.77	4.62		15	35	25		0.444	5.12	1.93
963	5.98	9.68	10.8		15	35	25		1.49	5.64	4.5
964	4.12	2.38	7.62		10	35	25		0.687	1.39	3.18
965	10.6	3.8	6.27		10	30	25		1.76	1.9	2.61
966	2.43	7.95	2.55		10	30	20		0.405	3.97	0.849
967	0.7	3.15	2.02		10	30	20		0.117	1.57	0.673
968	1.6	7.05	2.47		40	30	20		1.07	3.52	0.822
969	2.34	2.41	4.68		35	30	20		1.36	1.2	1.56
970	1.73	3.83	8.36		35	25	20		1.01	1.6	2.79
971	2.1	7.74	3.96		30	25	20		1.05	3.22	1.32
972	1.32	3.97	5.99		25	25	15		0.551	1.65	1.5
973	5.83	8.47	11		20	25	15		1.94	3.53	2.75
974	1.35	8.1	15.5		10	25	15		0.225	3.37	3.89
975	2.2	9.68	2.42		10	25	10		0.366	4.03	0.403
976	15.6	13.6	2.02		10	20	10		2.61	4.53	0.336
977	1.54	2.42	3.95		10	20	10		0.257	0.806	0.659
978	5.17	11.4	5.47		10	20	10		0.862	3.8	0.911
979	3.34	2.29	8.1		30	20	10		1.67	0.765	1.35
980	1.94	11.1	10.6		30	15	55		0.969	2.78	9.75
981	3.12	2.5	8.21		30	15	55		1.56	0.625	7.53
982	3.54	6.89	9.64		25	15	50		1.47	1.72	8.04
983	2.65	4.73	6.25		20	15	45		0.883	1.18	4.69
984	4.27	4.74	8.36		15	15	40		1.07	1.18	5.57
985	5.98	2.06	7.42		15	15	40		1.5	0.515	4.95
986	8.03	4	8.46		15	10	40		2.01	0.666	5.64
987	4.13	2.05	6.01		15	10	35		1.03	0.342	3.51
988	4.61	11.5	2.05		15	10	35		1.15	1.91	1.19
989	2.74	4.73	6.29		10	10	30		0.457	0.788	3.14
990	0.689	2.18	7.03		10	10	30		0.115	0.364	3.52
991	2.12	5.52	11.1		30	10	30		1.06	0.919	5.53
992	3.79	3.56	12.1		30	10	30		1.89	0.593	6.07
993	0.975	1	4.96		20	60	30		0.325	1	2.48
994	4.3	6.11	10.3		20	60	25		1.43	6.11	4.3
995	1.7	3.27	7.48		20	60	20		0.566	3.27	2.49
996	10	5.02	2.57		20	45	20		3.35	3.77	0.857
997	2.34	1.82	3.94		20	40	20		0.782	1.21	1.31
998	1.04	4.93	7.23		20	40	20		0.347	3.29	2.41
999	4.79	4.88	6.84		15	40	20		1.2	3.25	2.28
1000	10.1	8.82	9.26		15	35	20		2.54	5.15	3.09
1001	1.35	7.06	7.46		15	30	20		0.337	3.53	2.49
1002	6.26	7.79	7.39		15	25	20		1.56	3.25	2.46
1003	0.428	6.13	15.6		10	25	15		0.0713	2.56	3.91
1004	6.63	8.03	1.36		10	25	15		1.11	3.34	0.339
1005	3	2.63	2.77		20	25	15		1	1.1	0.693
1006	6.14	2.02	1.97		20	20	15		2.05	0.674	0.493
1007	1.77	2.26	6.4		20	20	15		0.589	0.754	1.6
1008	1.85	8.5	2.89		15	20	15		0.463	2.83	0.724
1009	1.98	9.85	1.88		15	20	15		0.495	3.28	0.47
1010	1.05	10.8	12.6		15	20	15		0.264	3.58	3.16
1011	1.14	12.3	5.26		10	20	10		0.19	4.11	0.877
1012	1.96	7.11	3.46		10	20	10		0.326	2.37	0.577
1013	10.3	3.03	7.58		15	15	10		2.58	0.757	1.26
1014	3.7	2.02	3.35		15	15	10		0.925	0.504	0.558
1015	0.714	1.74	4.38		10	15	10		0.119	0.436	0.73
1016	4.25	7.44	3.21		10	15	10		0.708	1.86	0.535
1017	1.56	6.74	7.62		10	15	10		0.26	1.68	1.27
1018	1.18	7.73	10.8		10	15	50		0.197	1.93	8.98
1019	2.83	3.89	7.1		50	15	40		2.35	0.971	4.74
1020	2.99	7.36	1.3		15	15	35		0.748	1.84	0.758
1021	9.64	2.53	3.44		15	15	35		2.41	0.632	2.01
1022	2.59	6.01	10.1		10	15	35		0.432	1.5	5.87
1023	7.51	2.65	4.72		25	15	35		3.13	0.662	2.75
1024	5.36	2.54	7.42		10	10	30		0.893	0.424	3.71
1025	5.21	2.42	7.95		10	10	25		0.868	0.404	3.31
1026	10.4	8.91	7.08		10	10	25		1.74	1.48	2.95
1027	8.38	3.1	3.48		10	10	25		1.4	0.517	1.45
1028	9.81	5.1	5.14		15	10	20		2.45	0.85	1.71
1029	8.34	3.92	1.86		10	10	20		1.39	0.654	0.619
1030	4.36	6.08	2.73		10	10	20		0.727	1.01	0.91
1031	5.66	0.851	11.3		25	10	20		2.36	0.142	3.78
1032	7	0.971	2.83		20	10	20		2.33	0.162	0.945
1033	8.76	2.07	12.4		30	10	20		4.38	0.345	4.12
1034	11.4	9.26	4.91		10	10	20		1.89	1.54	1.64
1035	1.85	2.97	6.08		10	10	20		0.309	0.495	2.03
1036	8.31	2.59	5.75		10	55	20		1.39	2.37	1.92
1037	12.2	6.39	8.1		35	50	15		7.11	5.32	2.03
1038	0.824	8.89	1.52		30	50	15		0.412	7.41	0.379
1039	1.69	3.32	7.79		25	45	15		0.703	2.49	1.95
1040	0.98	3.02	7.66		20	45	10		0.327	2.27	1.28
1041	1.01	10	4.87		10	40	10		0.168	6.67	0.812
1042	10.3	3.9	2.4		10	40	10		1.71	2.6	0.399
1043	3.9	5.08	18.7		20	35	10		1.3	2.96	3.12
1044	0.806	3.49	14.8		20	35	10		0.269	2.04	2.46
1045	2.06	3.48	3.24		20	30	10		0.686	1.74	0.539
1046	1.88	7.63	3.69		10	30	45		0.313	3.81	2.77
1047	1.82	6.1	9.22		10	25	45		0.303	2.54	6.91
1048	4.42	0.779	4.01		35	25	40		2.58	0.324	2.67
1049	1.73	11.5	5.76		15	20	40		0.433	3.84	3.84
1050	1.01	7.37	2.68		10	15	30		0.168	1.84	1.34
1051	2.09	3.34	2.32		35	15	25		1.22	0.836	0.968
1052	8.02	2.92	2.19		15	15	20		2	0.729	0.732
1053	5.14	1.8	1.57		15	15	20		1.28	0.45	0.523
1054	5.42	5.67	0.788		10	15	20		0.904	1.42	0.263
1055	10.2	3.58	3.13		10	15	15		1.7	0.896	0.783
1056	9.18	1.45	1.09		10	10	15		1.53	0.242	0.272
1057	2.88	7.53	12		10	10	15		0.48	1.26	3
1058	7.28	9.97	15.6		10	10	15		1.21	1.66	3.9
1059	2.26	4.46	7.85		20	10	15		0.753	0.744	1.96
1060	0.591	11.7	9.16		15	10	15		0.148	1.95	2.29
1061	7.03	3.48	10		10	10	15		1.17	0.579	2.51
1062	1.79	12	2.59		55	10	10		1.64	2	0.431
1063	1.84	3.18	11.1		40	10	10		1.22	0.53	1.85
1064	2.22	3.35	7.42		15	10	10		0.555	0.559	1.24
1065	7.16	1.23	2.73		15	10	10		1.79	0.205	0.455
1066	2.73	8.34	4.59		15	40	10		0.682	5.56	0.765
1067	10.6	5.44	7.17		10	40	10		1.76	3.63	1.2
1068	10.8	7.03	3.49		15	40	10		2.7	4.69	0.581
1069	9.86	6.3	2.19		10	40	10		1.64	4.2	0.365
1070	9.88	7.63	3.22		25	35	10		4.12	4.45	0.537
1071	4.31	4.63	5.41		10	35	40		0.719	2.7	3.6
1072	1.97	6.24	7.88		10	35	35		0.328	3.64	4.6
1073	8.55	2.44	3.35		10	30	30		1.42	1.22	1.67
1074	9.81	3.67	1.56		10	30	30		1.63	1.84	0.779
1075	2.12	9.12	7.42		10	25	30		0.353	3.8	3.71
1076	2.52	3.98	2.97		30	25	30		1.26	1.66	1.49
1077	1.58	2.3	6.83		15	25	25		0.395	0.959	2.84
1078	3.74	1.4	1.96		10	20	25		0.623	0.468	0.815
1079	3.25	6.01	4.75		20	20	25		1.08	2	1.98
1080	19	9.58	5.5		10	20	25		3.16	3.19	2.29
1081	4.44	5.04	3.18		10	20	20		0.741	1.68	1.06
1082	1.66	1.49	6.04		10	15	20		0.276	0.372	2.01
1083	8.48	1.82	8.77		10	15	20		1.41	0.454	2.92
1084	1.97	3.52	6.46		20	15	20		0.658	0.879	2.15
1085	2.51	5.66	2.39		15	15	15		0.627	1.42	0.597
1086	1.79	5.25	0.371		10	15	15		0.299	1.31	0.0927
1087	7.96	3.54	6.83		10	10	15		1.33	0.591	1.71
1088	3.53	3.78	7.64		20	10	15		1.18	0.63	1.91
1089	6.04	11.5	1.13		15	10	15		1.51	1.92	0.283
1090	10.5	1.64	9.78		10	10	15		1.76	0.274	2.45
1091	8.76	1.13	11.5		10	10	15		1.46	0.189	2.87
1092	2.02	1.41	2.61		15	10	15		0.506	0.235	0.653
1093	11.9	7.57	9.45		15	10	10		2.98	1.26	1.58
1094	4.44	2.47	8.09		10	10	10		0.741	0.412	1.35
1095	3.63	2.77	2.32		10	10	10		0.604	0.462	0.387
1096	16	2.31	5.86		10	10	10		2.66	0.384	0.976
1097	4.14	0.803	3.06		10	10	10		0.689	0.134	0.511
1098	2.09	4.67	8.93		10	10	35		0.349	0.778	5.21
1099	1.68	6.16	1.11		85	10	30		2.38	1.03	0.555
1100	2.42	9.07	7.38		65	10	30		2.62	1.51	3.69
1101	3.27	8.92	1.75		55	10	25		3	1.49	0.729
1102	1.06	1.23	4.82		25	10	25		0.441	0.205	2.01
1103	7.67	1.97	3.91		15	40	25		1.92	1.31	1.63
1104	3.56	7.88	5.73		10	40	25		0.593	5.25	2.39
1105	1.23	9.25	4.31		10	40	25		0.206	6.17	1.8
1106	1.44	6.79	4.07		10	40	25		0.24	4.53	1.69
1107	3.85	7.76	10.9		10	40	20		0.642	5.18	3.63
1108	4.53	3.24	14		70	40	20		5.28	2.16	4.65
1109	3.93	6.56	13.3		60	35	20		3.93	3.83	4.42
1110	4.14	8.75	7.11		60	35	15		4.14	5.11	1.78
1111	4.77	2.19	2.17		55	35	15		4.38	1.28	0.542
1112	3.14	9.63	2.61		45	30	15		2.35	4.81	0.653
1113	4.24	4.2	14.1		40	20	15		2.83	1.4	3.51
1114	2.23	3.58	7.11		40	20	15		1.49	1.19	1.78
1115	3.49	1.4	2.89		35	20	15		2.04	0.467	0.723
1116	6.65	3.94	2.23		30	20	15		3.33	1.31	0.558
1117	3.25	7.66	6.71		20	20	10		1.08	2.55	1.12
1118	3.3	1.76	3.43		20	20	10		1.1	0.587	0.571
1119	0.63	3.16	1.53		15	15	10		0.158	0.79	0.255
1120	4.4	1.89	8.12		15	15	10		1.1	0.471	1.35
1121	3.42	3.59	5.46		15	15	10		0.855	0.897	0.909
1122	1.34	3.99	6.06		10	15	10		0.224	0.998	1.01
1123	3.67	1.95	1.68		10	15	30		0.612	0.488	0.839
1124	1.74	4.95	3.92		10	15	30		0.291	1.24	1.96
1125	3.11	5.66	3.9		10	15	25		0.518	1.42	1.63
1126	4.81	2.3	2.15		70	10	25		5.61	0.383	0.896
1127	5.43	9.05	3.88		50	10	25		4.52	1.51	1.62
1128	3.19	13	3.53		40	10	20		2.13	2.17	1.18
1129	5.45	6.72	9.13		40	10	20		3.63	1.12	3.04
1130	4.52	9.72	4.06		35	40	20		2.63	6.48	1.35
1131	4.36	8.84	2.32		35	40	20		2.54	5.89	0.773
1132	1.62	7.37	1.7		25	35	15		0.676	4.3	0.424
1133	4.66	4	3.86		20	35	15		1.55	2.33	0.964
1134	2.03	2.8	1.59		20	30	15		0.676	1.4	0.398
1135	1.33	6.19	6.21		20	30	15		0.444	3.09	1.55
1136	1.61	5.43	9.76		15	30	15		0.402	2.72	2.44
1137	1.94	7.31	2.62		10	30	10		0.324	3.66	0.436
1138	5.85	6.73	2.95		10	30	10		0.976	3.36	0.491
1139	3.11	4.31	17.1		70	25	10		3.63	1.8	2.84
1140	2.51	8.54	9.09		60	25	10		2.51	3.56	1.52
1141	4.1	3.88	2.27		55	25	10		3.76	1.62	0.378
1142	2.1	5.75	1.7		50	20	10		1.75	1.92	0.283
1143	3.78	4.82	3.63		45	20	10		2.83	1.61	0.605
1144	3.16	9.51	12.7		45	20	10		2.37	3.17	2.11
1145	2.63	9.05	5.86		40	20	10		1.75	3.02	0.977
1146	1.44	6.1	1.84		20	20	10		0.481	2.03	0.307
1147	6.96	9.89	2.94		20	10	10		2.32	1.65	0.489
1148	1.37	6.82	3.42		10	10	25		0.228	1.14	1.43
1149	3.77	7.73	4.1		10	10	25		0.628	1.29	1.71
1150	3.15	5.9	2.25		10	10	25		0.525	0.984	0.939
1151	3.74	7.51	6.86		10	10	25		0.624	1.25	2.86
1152	3.35	6.68	7.87		75	10	25		4.18	1.11	3.28
1153	4.33	8.81	2.12		75	10	20		5.42	1.47	0.705
1154	4.09	2.68	6.03		50	10	20		3.4	0.447	2.01
1155	5.79	10.2	2.6		45	10	20		4.35	1.7	0.866
1156	3.18	2.37	5.36		30	10	20		1.59	0.395	1.79
1157	3.39	8.11	5.28		25	10	20		1.41	1.35	1.76
1158	1.26	8.67	5.19		20	10	20		0.421	1.44	1.73
1159	3.47	4.46	1.27		20	10	15		1.16	0.743	0.316
1160	3.58	9.53	16.3		15	35	15		0.895	5.56	4.06
1161	1.41	5.19	7.99		10	30	15		0.236	2.59	2
1162	0.812	2.7	6.1		10	30	15		0.135	1.35	1.53
1163	3.88	9.5	5.67		10	30	15		0.647	4.75	1.42
1164	6.71	2.46	9.35		50	30	15		5.59	1.23	2.34
1165	2.5	6.81	2.13		45	30	15		1.87	3.41	0.532
1166	4.47	5.04	7.04		45	25	15		3.36	2.1	1.76
1167	4.55	4.01	5.28		45	25	15		3.41	1.67	1.32
1168	2.33	2.93	1.81		35	25	10		1.36	1.22	0.302
1169	3.02	9.31	2.51		35	25	10		1.76	3.88	0.418
1170	5.3	5.08	18.3		35	25	10		3.09	2.12	3.05
1171	2.15	6.83	3.84		30	25	10		1.07	2.85	0.641
1172	2.17	4.05	7.42		25	25	10		0.903	1.69	1.24
1173	5.15	9.55	1.09		15	20	10		1.29	3.18	0.182
1174	2.98	7.27	8.25		10	20	10		0.497	2.42	1.37
1175	2.5	1.24	6.27		10	15	20		0.417	0.309	2.09
1176	2.92	8.58	3.68		10	15	20		0.487	2.15	1.23
1177	2.2	7.12	14.1		10	30	20		0.366	3.56	4.7
1178	9.09	7.14	8.04		10	30	15		1.52	3.57	2.01
1179	3.17	8.34	12.1		10	25	15		0.529	3.48	3.02
1180	3.67	7.9	4		65	25	15		3.97	3.29	1
1181	6.07	3.95	5.79		60	20	15		6.07	1.32	1.45
1182	1.64	4.4	8.3		55	20	15		1.51	1.47	2.08
1183	4.28	8.72	2.01		50	15	15		3.57	2.18	0.504
1184	2.55	5.44	1.38		45	15	10		1.91	1.36	0.23
1185	5.03	1.51	4.94		40	15	10		3.35	0.377	0.823
1186	2.12	4.99	6.17		30	15	10		1.06	1.25	1.03
1187	3.31	4.62	7.32		20	10	10		1.1	0.771	1.22
1188	2.28	8.42	3.92		15	10	10		0.57	1.4	0.653
1189	4.66	9.16	2.43		15	10	10		1.16	1.53	0.406
1190	1.1	7.13	4.61		15	10	10		0.274	1.19	0.768
1191	5.81	11.1	3.08		15	10	10		1.45	1.84	0.514
1192	2.51	7.57	7.16		10	10	15		0.419	1.26	1.79
1193	0.573	4.16	3.81		10	10	15		0.0955	0.693	0.952
1194	3.36	3.52	3.44		10	25	15		0.561	1.46	0.859
1195	4.29	2.98	6.12		10	20	15		0.715	0.993	1.53
1196	0.695	5.73	3.93		10	20	15		0.116	1.91	0.981
1197	3.17	12.3	4.87		10	20	15		0.528	4.11	1.22
1198	1.75	11.1	0.696		65	20	10		1.89	3.69	0.116
1199	4.45	6.28	5.7		30	20	10		2.23	2.09	0.95
1200	2.79	4.66	3.02		25	20	10		1.16	1.55	0.503
1201	2.8	7.64	2.52		25	15	10		1.16	1.91	0.419
1202	4.15	7.36	13.9		25	15	10		1.73	1.84	2.32
1203	6.71	10.4	8.43		20	15	10		2.24	2.59	1.4
1204	4.76	5.59	5.35		15	15	10		1.19	1.4	0.891
1205	1.94	3.74	6.76		15	15	10		0.484	0.935	1.13
1206	3.9	4.29	1.85		15	15	10		0.974	1.07	0.309
1207	4.12	5.21	2.68		15	15	10		1.03	1.3	0.446
1208	3.39	9.6	1.73		10	15	10		0.565	2.4	0.289
1209	2.29	5.71	9.64		10	15	10		0.381	1.43	1.61
1210	0.655	2.26	15.2		10	15	10		0.109	0.564	2.53
1211	2.1	2.15	7.12		10	10	10		0.349	0.358	1.19
1212	15.4	10.3	5.5		10	10	10		2.56	1.72	0.916
1213	2.25	0.828	7.47		60	10	10		2.25	0.138	1.24
1214	2.54	3.18	4.67		55	10	10		2.33	0.53	0.778
1215	3.61	7.44	2.43		50	10	10		3.01	1.24	0.404
1216	2.37	7.48	7.02		45	10	95		1.78	1.25	11.1
1217	4.91	2.81	2.8		45	10	75		3.68	0.468	3.5
1218	1.53	4.65	1.7		45	10	45		1.15	0.776	1.28
1219	4.92	8.39	4.16		45	20	20		3.69	2.8	1.39
1220	5.37	3.06	2.64		45	20	20		4.02	1.02	0.881
1221	4.13	6.58	5.36		35	20	95		2.41	2.19	8.48
1222	3.46	7.63	4.12		25	20	35		1.44	2.54	2.4
1223	3.46	6.84	8.89		20	20	25		1.15	2.28	3.7
1224	4.8	4.08	2.82		20	20	25		1.6	1.36	1.17
1225	2.06	11.3	2.42		15	20	20		0.516	3.77	0.805
1226	3.45	2.72	3.32		15	20	20		0.864	0.908	1.11
1227	2.18	1.54	5.93		15	20	15		0.546	0.512	1.48
1228	3.48	3.47	4.49		10	20	10		0.579	1.16	0.748
1229	0.53	3.06	8.83		10	20	10		0.0883	1.02	1.47
1230	2.38	11.4	2.34		10	20	75		0.396	3.79	2.92
1231	0.642	2.51	1.68		10	20	55		0.107	0.837	1.54
1232	0.898	9.67	8.07		10	15	35		0.15	2.42	4.71
1233	2.37	2.59	2.89		10	15	30		0.395	0.647	1.45
1234	1.68	4.56	7.57		10	15	15		0.28	1.14	1.89
1235	6.35	4.23	9.03		50	15	10		5.29	1.06	1.5
1236	3.79	5.41	5.66		50	15	10		3.16	1.35	0.944
1237	2.88	3.87	5.45		45	15	95		2.16	0.967	8.63
1238	2.2	3.18	2.97		40	15	60		1.47	0.794	2.97
1239	4.08	7.56	1.34		30	15	50		2.04	1.89	1.12
1240	4.94	7.21	7.74		25	15	30		2.06	1.8	3.87
1241	1.64	6.88	9.55		25	15	15		0.684	1.72	2.39
1242	0.913	7.22	1.98		20	15	10		0.304	1.81	0.33
1243	4.28	2.39	2.58		20	15	10		1.43	0.597	0.43
1244	2.51	9.37	2.07		20	15	10		0.838	2.34	0.346
1245	6.01	2.55	4.89		20	10	60		2	0.425	4.89
1246	0.922	7.28	8.24		15	10	25		0.23	1.21	3.43
1247	5.36	8.97	6.87		15	10	25		1.34	1.5	2.86
1248	2.42	5.84	4.19		15	10	20		0.604	0.973	1.4
1249	2.99	6.88	2.54		10	10	10		0.498	1.15	0.424
1250	2.14	6.22	6.16		10	10	85		0.356	1.04	8.73
1251	5.04	0.911	3.53		10	10	55		0.839	0.152	3.23
1252	4.45	1.7	2.83		10	10	50		0.741	0.283	2.35
1253	2.58	1.35	6.81		10	10	50		0.431	0.225	5.67
1254	2.24	9.08	3.66		40	10	50		1.5	1.51	3.05
1255	1.93	2.04	5.11		35	10	40		1.13	0.34	3.41
1256	4.41	4.03	3.69		35	10	25		2.57	0.671	1.54
1257	2.6	8.99	2.9		35	10	20		1.52	1.5	0.968
1258	3.19	2.53	9.39		30	10	15		1.6	0.422	2.35
1259	5.45	7.49	2.6		30	10	10		2.73	1.25	0.434
1260	7.42	3.36	2.79		25	10	35		3.09	0.559	1.63
1261	6.83	3.86	6.45		25	15	30		2.84	0.964	3.23
1262	1.23	6.09	4.72		25	15	25		0.513	1.52	1.97
1263	4.94	7.61	3.29		20	15	25		1.65	1.9	1.37
1264	1.62	7.37	2.57		15	15	25		0.404	1.84	1.07
1265	4.08	1.62	2.43		15	15	20		1.02	0.404	0.809
1266	4.17	1.44	11.9		15	15	15		1.04	0.361	2.98
1267	1.04	1.52	4.17		15	15	15		0.26	0.38	1.04
1268	2.33	10	18.8		10	15	10		0.388	2.5	3.13
1269	0.509	4.96	4.5		10	15	10		0.0848	1.24	0.75
1270	0.407	13.5	6.98		10	10	40		0.0679	2.24	4.66
1271	2.23	3.45	6.32		50	10	35		1.86	0.576	3.68
1272	1.98	1.44	4.91		40	10	25		1.32	0.24	2.05
1273	4.97	5.9	1.39		40	10	25		3.31	0.984	0.579
1274	1.78	2.84	10		35	10	20		1.04	0.473	3.33
1275	3.31	10.2	4.75		25	10	15		1.38	1.71	1.19
1276	5.75	2.44	2.94		25	10	10		2.39	0.407	0.491
1277	1.22	3.44	1.98		25	10	40		0.51	0.573	1.32
1278	4.84	4.51	5.6		20	10	35		1.61	0.752	3.27
1279	6.15	3.86	8.89		15	10	25		1.54	0.643	3.7
1280	2.42	2.72	4.05		15	10	20		0.604	0.454	1.35
1281	2.37	9.41	3.66		10	10	20		0.394	1.57	1.22
1282	2.32	3.04	5.9		35	10	15		1.36	0.506	1.48
1283	2.99	3.67	5.29		30	10	15		1.5	0.611	1.32
1284	1.7	7.82	2.73		30	10	15		0.849	1.3	0.682
1285	2.68	7.59	3.12		30	10	15		1.34	1.27	0.78
1286	4.11	3.88	2.75		25	10	15		1.71	0.646	0.688
1287	1.6	3.9	2.22		25	10	10		0.665	0.65	0.369
1288	1.87	3.36	12.5		20	10	10		0.623	0.56	2.09
1289	3.75	9.15	4.9		20	10	30		1.25	1.53	2.45
1290	3	0.89	8.57		20	10	25		1	0.148	3.57
1291	2.27	7.29	3.8		20	10	10		0.758	1.21	0.633
1292	6.55	7.76	2.38		15	10	10		1.64	1.29	0.397
1293	0.9	1.49	3.61		15	10	10		0.225	0.248	0.601
1294	1.05	4.68	0.822		15	10	10		0.264	0.78	0.137
1295	3.61	1.18	1.84		10	10	60		0.601	0.196	1.84
1296	0.851	5.36	3.94		10	10	35		0.142	0.894	2.3
1297	2.58	9.94	4.21		45	10	15		1.94	1.66	1.05
1298	1.05	5.76	8.83		30	10	10		0.524	0.959	1.47
1299	4.55	2.33	3.19		30	10	10		2.27	0.389	0.531
1300	2.29	1.94	5.37		30	75	55		1.14	2.43	4.92
1301	6.9	11.2	4.04		30	65	20		3.45	12.1	1.35
1302	4.97	2.14	2.17		25	60	15		2.07	2.14	0.541
1303	1.45	8.88	6.9		20	50	10		0.482	7.4	1.15
1304	4.28	7.94	23.6		15	40	10		1.07	5.3	3.93
1305	5.61	11.7	4.4		10	35	40		0.935	6.82	2.94
1306	1.48	7.43	4.4		10	25	30		0.246	3.09	2.2
1307	4.01	1.73	3.28		40	25	20		2.68	0.72	1.09
1308	4.41	1.25	2.08		35	20	15		2.57	0.417	0.519
1309	5.53	6.49	6.85		30	15	15		2.76	1.62	1.71
1310	1.85	5.55	1.93		25	15	10		0.772	1.39	0.322
1311	1.02	2.59	4.61		20	10	10		0.34	0.432	0.768
1312	1.43	2.71	1.19		20	10	10		0.478	0.451	0.198
1313	1.99	3.96	1.77		20	100	45		0.662	6.6	1.33
1314	2.64	8.57	1.76		20	65	15		0.881	9.28	0.441
1315	2.66	4.51	1.7		20	65	15		0.887	4.89	0.424
1316	2.15	4.71	6.2		15	60	10		0.539	4.71	1.03
1317	1.35	4.73	6.72		15	40	10		0.337	3.15	1.12
1318	1.79	4.23	5.23		15	30	30		0.449	2.11	2.61
1319	5.5	2.31	4.83		15	25	30		1.37	0.962	2.42
1320	0.646	7.06	3.88		10	20	25		0.108	2.35	1.62
1321	0.746	6.73	5.67		10	15	15		0.124	1.68	1.42
1322	1.09	8.61	6.52		10	10	35		0.182	1.43	3.8
1323	1.51	4.6	2.73		30	10	25		0.755	0.767	1.14
1324	2.48	18	1.67		30	10	20		1.24	3.01	0.557
1325	2.14	9.32	18.8		20	10	10		0.712	1.55	3.13
1326	11.3	6.48	2.82		15	10	30		2.83	1.08	1.41
1327	5.42	9.18	2.4		15	10	20		1.36	1.53	0.802
1328	3	1.31	4.61		15	10	15		0.75	0.218	1.15
1329	2.81	4.39	6.98		15	65	10		0.702	4.76	1.16
1330	6.16	2.71	4.51		10	55	25		1.03	2.49	1.88
1331	0.716	3.01	5.53		10	40	20		0.119	2	1.84
1332	0.733	3.37	5.29		10	35	20		0.122	1.97	1.76
1333	4.54	6.87	5.43		10	35	15		0.756	4.01	1.36
1334	3.21	2.42	1.72		10	25	15		0.536	1.01	0.431
1335	1.05	6.15	1.31		10	25	15		0.175	2.56	0.327
1336	2.12	5.04	4.85		10	25	10		0.353	2.1	0.809
1337	6.44	9.1	2.22		30	20	10		3.22	3.03	0.371
1338	2.87	5.56	1.79		25	20	10		1.2	1.85	0.298
1339	3.89	2.59	1.28		20	20	10		1.3	0.862	0.214
1340	2.11	0.445	2.78		20	20	10		0.705	0.148	0.463
1341	2.9	1.65	6.51		20	10	20		0.967	0.275	2.17
1342	1.62	2.09	2.98		10	10	15		0.27	0.348	0.746
1343	0.843	2.05	12		10	10	10		0.141	0.342	2
1344	5.18	7.84	6.81		20	95	10		1.73	12.4	1.13
1345	1.5	5.06	1.52		15	60	10		0.375	5.06	0.253
1346	2.84	3.05	4.75		10	55	15		0.473	2.79	1.19
1347	1.41	6.49	1.7		10	45	10		0.235	4.87	0.283
1348	4.62	7.74	7.34		10	45	10		0.769	5.8	1.22
1349	1.84	5.27	6.96		10	45	10		0.307	3.96	1.16
1350	1.64	7.6	2.24		10	35	75		0.273	4.43	2.8
1351	1.04	2.14	5.55		20	30	60		0.345	1.07	5.55
1352	2.87	6.24	8.55		20	30	50		0.958	3.12	7.13
1353	0.805	1.97	2.18		15	25	45		0.201	0.822	1.63
1354	1.62	5.76	3.63		10	20	40		0.27	1.92	2.42
1355	2.93	5.47	3.8		10	20	30		0.488	1.82	1.9
1356	1.86	0.959	2.95		10	15	30		0.309	0.24	1.48
1357	8.65	4.78	11		10	15	25		1.44	1.2	4.57
1358	3.08	0.761	2.39		10	10	20		0.514	0.127	0.795
1359	2.7	6.66	8.43		10	10	20		0.451	1.11	2.81
1360	3.84	5.36	3.25		10	75	20		0.64	6.7	1.08
1361	6.71	5.87	18.5		10	55	15		1.12	5.38	4.62
1362	2.61	9.86	10.5		10	45	15		0.435	7.4	2.62
1363	6.67	2.29	8.83		10	40	15		1.11	1.52	2.21
1364	3.65	9.63	8.17		50	35	15		3.04	5.62	2.04
1365	4.63	4.83	1.07		25	30	10		1.93	2.42	0.178
1366	6.49	7.65	12.3		20	25	10		2.16	3.19	2.06
1367	2.02	0.864	7.34		15	15	10		0.505	0.216	1.22
1368	5.69	9.31	14.2		70	15	10		6.64	2.33	2.37
1369	8.06	6.04	10.8		30	10	10		4.03	1.01	1.8
1370	1.06	2.76	7.26		10	10	10		0.177	0.461	1.21
1371	6.87	4.51	9.45		10	75	100		1.15	5.63	15.8
1372	2.56	4.33	6.2		10	70	70		0.426	5.05	7.23
1373	8.8	1.78	8.55		35	70	55		5.13	2.07	7.84
1374	2.45	3.35	4.16		30	65	55		1.23	3.63	3.81
1375	5.04	4.44	8.18		30	35	55		2.52	2.59	7.5
1376	3.19	6.92	2.67		15	25	55		0.797	2.88	2.45
1377	1.36	3.54	4.24		15	25	50		0.34	1.47	3.53
1378	1.03	2.49	4.25		10	25	45		0.171	1.04	3.19
1379	1.17	1.28	6.23		10	25	45		0.194	0.534	4.68
1380	6.24	3.67	7.21		70	20	45		7.28	1.22	5.41
1381	3.26	10.7	4.67		50	15	35		2.72	2.68	2.72
1382	7.67	1.59	7.53		45	10	20		5.75	0.264	2.51
1383	6.44	4.42	2.6		40	10	20		4.29	0.736	0.868
1384	5.42	4.88	3.85		40	10	15		3.61	0.813	0.963
1385	4.33	1.74	4.47		30	10	15		2.17	0.291	1.12
1386	3.53	5.89	3.33		30	70	15		1.77	6.87	0.834
1387	6.76	3.61	5.49		20	25	15		2.25	1.5	1.37
1388	1.17	6.4	2.9		15	20	10		0.293	2.13	0.483
1389	14	1.24	8.04		10	20	80		2.34	0.412	10.7
1390	10.1	2.37	4.86		10	20	55		1.69	0.791	4.46
1391	5.27	2.32	5.03		50	15	50		4.39	0.581	4.19
1392	4.89	8.75	2.63		40	15	50		3.26	2.19	2.19
1393	1.61	3.13	4.45		40	15	45		1.08	0.782	3.34
1394	2.11	6.39	8.19		30	10	45		1.05	1.07	6.14
1395	4.23	0.477	5.24		30	10	40		2.11	0.0794	3.49
1396	4.53	3.43	2.81		35	10	35		2.64	0.572	1.64
1397	3.47	8.03	4.69		20	10	30		1.16	1.34	2.35
1398	1.55	7.06	2.26		15	10	30		0.387	1.18	1.13
1399	8.16	6.7	1.56		15	70	25		2.04	7.82	0.649
1400	8.82	6.79	7.37		10	60	25		1.47	6.79	3.07
1401	7.91	6.88	17.2		20	55	15		2.64	6.3	4.29
1402	5.86	1.98	16.8		15	50	10		1.46	1.65	2.81
1403	2.35	0.901	8.01		15	40	85		0.588	0.601	11.3
1404	5.1	13.3	10.6		10	30	60		0.85	6.66	10.6
1405	3.82	1.95	4.35		60	30	55		3.82	0.973	3.99
1406	8.46	6.74	2.36		45	20	45		6.34	2.25	1.77
1407	1.67	1.89	5.68		35	15	45		0.976	0.472	4.26
1408	1.71	5.21	13.1		25	15	45		0.711	1.3	9.83
1409	1.24	1	7.86		25	10	40		0.518	0.167	5.24
1410	6.55	1.53	3.88		20	10	40		2.18	0.254	2.59
1411	2.21	4.52	6.09		15	10	40		0.553	0.753	4.06
1412	4.97	1.56	5.97		15	10	35		1.24	0.26	3.48
1413	2.2	6.02	9.39		15	50	35		0.55	5.02	5.48
1414	2.76	2.08	10.6		15	40	30		0.69	1.39	5.3
1415	1.44	3.01	12.3		10	35	25		0.239	1.76	5.14
1416	5.82	2.27	6.43		10	30	25		0.971	1.13	2.68
1417	3.09	7.81	5.81		40	25	25		2.06	3.26	2.42
1418	3.32	2.51	7.31		35	25	25		1.94	1.05	3.05
1419	2.61	1.1	1.36		20	25	20		0.872	0.46	0.453
1420	6.57	5.91	9.13		15	20	20		1.64	1.97	3.04
1421	8.37	2.76	6.28		15	20	20		2.09	0.921	2.09
1422	2.13	1.29	11.3		10	15	20		0.355	0.323	3.76
1423	6.68	10.6	13.4		25	15	15		2.78	2.64	3.34
1424	9.88	3.09	9.81		20	15	15		3.29	0.772	2.45
1425	10.8	1.59	8.39		20	15	15		3.59	0.398	2.1
1426	2.15	3.24	9.4		15	10	15		0.537	0.541	2.35
1427	4.02	7.34	7.79		40	10	70		2.68	1.22	9.09
1428	7.74	9.19	6.54		40	10	65		5.16	1.53	7.09
1429	4.77	2.16	7.55		35	10	60		2.78	0.36	7.55
1430	2.48	2.86	2.44		35	10	60		1.44	0.476	2.44
1431	1.36	4.07	6.78		30	65	50		0.679	4.41	5.65
1432	3.82	6.34	6.26		10	60	50		0.637	6.34	5.22
1433	1.92	4.85	6.17		45	50	45		1.44	4.04	4.63
1434	2.84	5.69	7.22		25	45	40		1.18	4.26	4.82
1435	5.58	8.02	4.58		20	30	35		1.86	4.01	2.67
1436	11	1.86	3.05		15	30	35		2.75	0.932	1.78
1437	0.937	3.4	2.31		15	30	30		0.234	1.7	1.15
1438	3.29	1.54	10.2		10	30	30		0.548	0.768	5.09
1439	1.83	8.24	17.5		45	30	30		1.37	4.12	8.74
1440	1.71	8.83	8.01		45	20	25		1.28	2.94	3.34
1441	1.8	8.3	1.37		30	20	20		0.902	2.77	0.458
1442	1.46	8.64	7.59		30	20	20		0.729	2.88	2.53
1443	9.39	9.56	2.93		25	15	15		3.91	2.39	0.732
1444	3.41	3.07	11.3		20	15	15		1.14	0.767	2.82
1445	1.95	8.19	11.9		20	10	10		0.651	1.36	1.98
1446	4.3	2.14	7.64		15	10	10		1.07	0.356	1.27
1447	1.15	3.61	15.6		15	10	10		0.288	0.601	2.61
1448	2.3	4.18	6.38		15	45	10		0.575	3.14	1.06
1449	1.47	3.77	8.98		15	40	75		0.369	2.51	11.2
1450	8.92	8.27	7.56		10	30	75		1.49	4.14	9.45
1451	2.1	7.98	5.68		10	30	75		0.351	3.99	7.1
1452	8.44	11.8	7.71		35	25	70		4.92	4.9	9
1453	3.64	5.17	7.23		25	25	50		1.52	2.15	6.03
1454	2.95	2.71	3.05		15	25	50		0.737	1.13	2.54
1455	6.19	3.25	5.55		15	25	35		1.55	1.35	3.24
1456	7.06	10.6	5.37		10	20	25		1.18	3.52	2.24
1457	2.66	1.58	9.14		40	20	25		1.77	0.526	3.81
1458	4.61	1.91	10.6		15	20	25		1.15	0.638	4.41
1459	5.2	2.45	2.96		25	20	25		2.16	0.816	1.23
1460	11.4	4.49	10.8		25	15	20		4.77	1.12	3.6
1461	1.68	1.62	1.93		10	55	20		0.281	1.49	0.644
1462	3.04	4.73	1.9		15	40	20		0.759	3.16	0.634
1463	4.51	3.01	7.19		15	40	20		1.13	2.01	2.4
1464	2.88	3.71	2.32		10	35	15		0.48	2.17	0.579
1465	1.73	2.76	3.5		10	25	10		0.288	1.15	0.583
1466	9.78	7.04	3.41		15	25	10		2.44	2.93	0.569
1467	6.43	1.39	16.7		10	20	10		1.07	0.465	2.79
1468	2.27	1.84	8.17		10	15	10		0.378	0.46	1.36
1469	14.8	1.82	20.4		10	15	60		2.46	0.455	20.4
1470	0.902	2.78	7.41		10	15	55		0.15	0.695	6.8
1471	0.448	2.34	8.35		10	15	45		0.0747	0.586	6.26
1472	3	3.34	4.91		45	15	30		2.25	0.835	2.46
1473	3.31	1.41	2.39		35	15	30		1.93	0.353	1.2
1474	4.49	4.95	9.6		30	10	30		2.25	0.825	4.8
1475	2.18	8.27	4.78		30	10	25		1.09	1.38	1.99
1476	2.11	4.56	7.27		30	10	25		1.06	0.761	3.03
1477	2.86	9.15	2.24		30	10	20		1.43	1.53	0.746
1478	1.32	7.51	1.89		25	45	20		0.55	5.63	0.628
1479	3.91	3.21	2.34		20	40	15		1.3	2.14	0.586
1480	3.71	9.77	16.6		15	35	15		0.927	5.7	4.15
1481	4.15	7.77	16.3		10	35	15		0.691	4.53	4.06
1482	1.06	3.42	10.4		10	35	15		0.177	2	2.6
1483	3.42	12.8	9.61		75	30	15		4.28	6.39	2.4
1484	1.41	2.96	11.9		45	30	15		1.06	1.48	2.98
1485	1.7	4.3	3.21		45	25	10		1.27	1.79	0.535
1486	2.06	9.04	9.29		45	25	10		1.55	3.76	1.55
1487	4.79	10.7	19.5		40	15	10		3.19	2.68	3.25
1488	4.03	5.12	9.87		35	15	10		2.35	1.28	1.64
1489	2.33	5.99	8.29		35	10	10		1.36	0.998	1.38
1490	4.2	11.3	6.79		25	10	45		1.75	1.88	5.09
1491	5.81	1.41	6.83		20	10	40		1.94	0.234	4.55
1492	3.7	3.87	2.73		20	40	35		1.23	2.58	1.59
1493	2.27	5.53	3.69		15	35	25		0.568	3.23	1.54
1494	1.92	9.73	9.5		15	35	20		0.48	5.68	3.17
1495	2.27	3.55	9.16		15	30	15		0.568	1.77	2.29
1496	0.655	5.22	10.6		10	25	15		0.109	2.17	2.64
1497	6.1	4.97	1.17		10	15	10		1.02	1.24	0.195
1498	1.79	11.8	4.68		55	10	70		1.64	1.97	5.46
1499	7.48	13	7.12		25	10	70		3.12	2.17	8.31
1500	1.8	5.59	7.46		15	10	70		0.449	0.932	8.7
1501	2.6	3.59	2.88		15	10	45		0.649	0.599	2.16
1502	3.12	1.8	9.9		10	35	45		0.521	1.05	7.42
1503	5.15	3.53	8.08		10	30	40		0.858	1.76	5.39
1504	0.598	0.966	9.66		10	25	40		0.0996	0.403	6.44
1505	0.755	10.2	8		10	25	30		0.126	4.25	4
1506	3.23	4.23	6.94		85	20	25		4.58	1.41	2.89
1507	0.982	10.4	1.87		55	15	20		0.9	2.6	0.625
1508	4.32	5.22	8.37		55	15	10		3.96	1.31	1.39
1509	2.24	2.34	10.8		50	10	10		1.87	0.39	1.81
1510	4.83	4.01	4.96		50	10	55		4.02	0.668	4.55
1511	1.59	1.87	3.24		50	10	50		1.32	0.312	2.7
1512	2.74	3.44	10.2		50	30	30		2.28	1.72	5.09
1513	3.05	3.67	3.13		30	25	25		1.53	1.53	1.3
1514	5.95	3.14	2.04		30	25	25		2.97	1.31	0.851
1515	4.5	2.84	6.04		25	15	20		1.87	0.711	2.01
1516	2.1	6	9.54		25	15	20		0.877	1.5	3.18
1517	5.47	2.95	3.29		20	15	15		1.82	0.737	0.822
1518	2.97	5.12	2.76		20	10	10		0.989	0.853	0.46
1519	2.74	10.2	2.62		15	10	10		0.685	1.7	0.436
1520	8.48	19.3	5.39		15	10	10		2.12	3.22	0.898
1521	2.39	3.3	7.34		15	30	10		0.598	1.65	1.22
1522	3.88	8.88	2.67		15	25	10		0.971	3.7	0.446
1523	3.51	4.85	3.82		15	25	10		0.876	2.02	0.637
1524	2.43	5.61	9.82		15	20	10		0.609	1.87	1.64
1525	0.881	5.08	6.37		10	20	55		0.147	1.69	5.84
1526	2.21	4.06	2.75		10	15	45		0.369	1.01	2.06
1527	5.92	1.88	4.35		10	15	35		0.987	0.47	2.54
1528	3.8	2.8	5.12		10	15	35		0.634	0.7	2.99
1529	1.97	7.3	9.5		10	10	30		0.328	1.22	4.75
1530	0.563	1.01	7.81		10	10	25		0.0938	0.169	3.25
1531	1.99	2.67	4.83		85	10	25		2.82	0.446	2.01
1532	2.03	1.5	6.94		60	25	25		2.03	0.623	2.89
1533	2.97	3.12	4.07		40	15	20		1.98	0.779	1.36
1534	2.21	4.17	14.7		35	10	15		1.29	0.694	3.67
1535	2.64	2.38	10.7		30	10	15		1.32	0.397	2.67
1536	0.673	9.32	19.3		25	10	10		0.28	1.55	3.21
1537	0.94	2.02	7.36		20	10	45		0.313	0.337	5.52
1538	1.36	0.677	8.2		20	10	30		0.454	0.113	4.1
1539	1.84	4.03	11.4		20	10	30		0.613	0.671	5.7
1540	2.82	3.77	8.12		20	10	25		0.941	0.628	3.39
1541	7.72	10.7	5.28		15	10	20		1.93	1.78	1.76
1542	2.42	4.2	6.15		15	10	20		0.606	0.7	2.05
1543	2.78	7.45	0.711		10	10	15		0.464	1.24	0.178
1544	1.78	2.51	7.05		10	10	15		0.297	0.418	1.76
1545	0.971	4.47	2.71		10	10	10		0.162	0.745	0.451
1546	4.47	1.43	8.09		75	10	50		5.59	0.239	6.74
1547	3.91	1.96	7.5		65	10	45		4.23	0.327	5.63
1548	4.06	3.32	4.05		60	20	35		4.06	1.11	2.36
1549	2.36	4.98	9.72		50	20	35		1.97	1.66	5.67
1550	1.72	0.738	6.11		40	20	30		1.15	0.246	3.05
1551	3.51	2.67	7.61		40	20	30		2.34	0.89	3.8
1552	1.72	2.53	4.3		30	15	30		0.858	0.633	2.15
1553	1.24	7.67	1.99		25	15	30		0.516	1.92	0.996
1554	1.53	4.68	4.37		20	15	30		0.511	1.17	2.19
1555	4.2	5.54	1.62		15	15	25		1.05	1.39	0.677
1556	4.93	7.51	7.83		15	10	25		1.23	1.25	3.26
1557	5.5	2.79	4.07		15	10	25		1.37	0.465	1.7
1558	1.18	2.22	4.76		10	10	20		0.197	0.369	1.59
1559	2.64	8.42	11.7		10	10	15		0.441	1.4	2.92
1560	9.77	3.04	2.47		10	10	15		1.63	0.507	0.618
1561	1.3	3.41	14.6		10	10	10		0.217	0.569	2.43
1562	1.81	12	6.93		10	10	40		0.302	2	4.62
1563	2.91	5.32	4.09		55	30	40		2.67	2.66	2.73
1564	3.32	2.71	3.22		50	30	40		2.76	1.36	2.15
1565	2.82	6.84	4.01		50	25	35		2.35	2.85	2.34
1566	3.48	3.15	3.3		45	20	30		2.61	1.05	1.65
1567	1.13	5.99	10.2		40	15	15		0.754	1.5	2.55
1568	7.73	10.8	8.78		35	15	15		4.51	2.71	2.2
1569	1.39	2.39	1.77		35	10	15		0.808	0.398	0.441
1570	6.46	1.07	7.19		35	10	15		3.77	0.178	1.8
1571	3.36	7.96	1.56		35	40	10		1.96	5.31	0.26
1572	3.5	3.22	3.26		30	35	10		1.75	1.88	0.544
1573	4.92	4.27	7.3		25	20	10		2.05	1.42	1.22
1574	2.4	3.7	9.58		25	15	10		1	0.926	1.6
1575	1.02	2.21	2.56		25	15	10		0.424	0.553	0.427
1576	4.3	5.83	7.82		20	15	40		1.43	1.46	5.21
1577	1.36	3.17	8.26		15	15	40		0.34	0.792	5.51
1578	1.65	1.46	8.45		15	10	40		0.412	0.244	5.63
1579	3.25	0.533	9.42		10	10	40		0.541	0.0888	6.28
1580	1.14	4.2	16.2		10	10	40		0.189	0.7	10.8
1581	2.51	2.35	2.34		10	45	35		0.418	1.76	1.36
1582	1.07	3.28	11.8		45	45	30		0.799	2.46	5.91
1583	1.84	3.35	5.32		45	35	30		1.38	1.95	2.66
1584	1.42	7.88	3.45		40	35	25		0.945	4.59	1.44
1585	1.19	1.88	1.95		35	35	20		0.696	1.1	0.652
1586	2.1	6.82	10.1		35	30	20		1.23	3.41	3.35
1587	2.27	0.847	16.9		30	25	20		1.13	0.353	5.64
1588	3.56	2.3	17.5		25	25	20		1.48	0.959	5.82
1589	5.03	3.39	7.56		20	25	15		1.68	1.41	1.89
1590	2.31	1.02	6.7		15	20	10		0.578	0.339	1.12
1591	2.46	6.55	4.99		15	15	10		0.615	1.64	0.832
1592	5.85	8.09	1.34		15	15	10		1.46	2.02	0.224
1593	3.51	3.87	7.61		15	10	10		0.877	0.644	1.27
1594	6.67	6.45	16.3		15	10	10		1.67	1.08	2.71
1595	12.8	5.04	2.39		10	10	10		2.14	0.841	0.398
1596	2.14	1.69	9.68		10	10	35		0.356	0.282	5.65
1597	2.7	5.39	8.3		70	85	30		3.15	7.63	4.15
1598	4.81	2.24	2.76		65	85	20		5.21	3.17	0.919
1599	2.59	8.37	3.56		65	55	20		2.8	7.67	1.19
1600	0.898	1.86	11		60	35	10		0.898	1.08	1.84
1601	1.97	3.86	3.1		50	35	10		1.65	2.25	0.517
1602	5.62	2.95	7.72		50	25	10		4.68	1.23	1.29
1603	3.46	6.66	5.62		45	20	10		2.6	2.22	0.937
1604	1.47	2.9	3.58		40	20	30		0.981	0.966	1.79
1605	4.72	1.53	16.9		35	15	30		2.75	0.384	8.46
1606	1.49	7.58	1.75		25	15	30		0.621	1.89	0.877
1607	2.48	1.89	20.2		15	10	25		0.621	0.315	8.43
1608	0.601	0.461	4.82		10	10	25		0.1	0.0769	2.01
1609	1.43	12.8	11.2		10	10	20		0.238	2.14	3.75
1610	0.939	7.72	9.81		10	10	15		0.157	1.29	2.45
1611	1.56	2.98	8.53		10	10	15		0.26	0.496	2.13
1612	2.98	3.97	6.48		10	10	15		0.496	0.661	1.62
1613	2.16	2.04	7.7		55	65	15		1.98	2.21	1.92
1614	5.71	3.48	7.37		40	55	15		3.81	3.19	1.84
1615	2.39	3.04	4.29		35	45	15		1.39	2.28	1.07
1616	1.38	2.31	4.19		35	35	10		0.807	1.35	0.698
1617	2.33	1.42	15.5		35	20	10		1.36	0.473	2.59
1618	2.6	3.85	16.6		30	15	10		1.3	0.963	2.77
1619	4.4	5.56	23.2		25	15	10		1.83	1.39	3.86
1620	3.18	1.15	5.61		25	10	10		1.32	0.191	0.935
1621	1.24	5.49	1.45		20	50	10		0.413	4.58	0.242
1622	2.04	2.77	4.66		20	45	25		0.679	2.07	1.94
1623	1.69	5.41	11		20	45	25		0.565	4.06	4.59
1624	1.92	3.02	8.49		20	40	20		0.638	2.01	2.83
1625	4.18	3.43	5.41		20	35	15		1.39	2	1.35
1626	2.24	1.59	6.75		20	25	15		0.746	0.662	1.69
1627	1.02	3.12	2.2		15	25	10		0.254	1.3	0.367
1628	3.44	0.966	5.42		15	25	10		0.86	0.402	0.903
1629	1.8	2.34	1.43		15	20	10		0.449	0.778	0.238
1630	2.34	2.87	3.7		15	15	10		0.585	0.718	0.616
1631	3.2	8.04	7.22		10	15	10		0.533	2.01	1.2
1632	4.62	2.61	1.76		10	15	10		0.771	0.652	0.293
1633	5.85	2.97	3.97		10	15	10		0.974	0.742	0.662
1634	1.99	3.57	4.76		10	15	20		0.332	0.893	1.59
1635	2.83	3.74	7.29		60	10	20		2.83	0.623	2.43
1636	3.65	1.94	11.4		50	10	15		3.04	0.323	2.84
1637	1.76	2.35	6.81		40	10	15		1.17	0.391	1.7
1638	2.04	1.59	10.2		40	65	15		1.36	1.72	2.56
1639	7.37	2.96	4.2		35	60	15		4.3	2.96	1.05
1640	1.44	2.82	7.73		35	30	15		0.839	1.41	1.93
1641	2.31	2.58	8.14		35	25	15		1.35	1.07	2.04
1642	6.76	9.32	9.39		30	20	15		3.38	3.11	2.35
1643	1.66	2.86	12.5		25	20	10		0.692	0.952	2.08
1644	4.49	2.22	12.1		25	20	10		1.87	0.74	2.02
1645	5.13	2.62	5.86		20	15	10		1.71	0.656	0.977
1646	2.21	1.96	8.76		20	15	10		0.735	0.489	1.46
1647	2.78	1	2.72		15	15	10		0.694	0.25	0.454
1648	2.69	0.518	1.75		15	15	10		0.673	0.13	0.292
1649	3.58	9.79	8.23		10	10	10		0.597	1.63	1.37
1650	2.07	0.584	9.78		10	10	10		0.345	0.0973	1.63
1651	2.96	2.77	6.5		10	10	10		0.493	0.462	1.08
1652	1.23	2.6	3.85		55	10	10		1.13	0.433	0.641
1653	2.7	12.4	1.84		45	10	10		2.02	2.06	0.307
1654	3.42	6.31	2.72		45	70	10		2.56	7.36	0.453
1655	2.19	5.9	1.19		35	65	10		1.28	6.39	0.199
1656	0.687	1.96	15.1		35	55	10		0.401	1.79	2.51
1657	7.48	2.86	3.7		30	50	30		3.74	2.38	1.85
1658	4.33	4.43	7.67		20	40	15		1.44	2.95	1.92
1659	2.45	2.9	2.59		20	35	15		0.816	1.69	0.647
1660	4.74	2.72	1.06		15	35	15		1.18	1.59	0.264
1661	4.27	4.04	10		10	25	15		0.712	1.68	2.51
1662	2.58	4.49	1.29		10	25	15		0.429	1.87	0.323
1663	4.29	4.94	5.68		10	20	15		0.715	1.65	1.42
1664	0.98	6.42	1.31		45	15	10		0.735	1.61	0.218
1665	5.58	1.98	4.89		25	15	10		2.32	0.495	0.814
1666	1.93	1.23	3.91		20	10	10		0.643	0.205	0.651
1667	2.03	6.34	1.8		20	50	40		0.676	5.28	1.2
1668	2.51	1.97	11.7		20	40	35		0.837	1.31	6.82
1669	3.59	2.26	1.05		15	25	30		0.898	0.943	0.523
1670	1.07	5.95	7.5		15	25	30		0.268	2.48	3.75
1671	2.1	10.3	3.31		15	25	30		0.525	4.3	1.66
1672	5.2	0.892	7.44		10	20	15		0.867	0.297	1.86
1673	2.95	3.1	3.44		10	15	15		0.491	0.774	0.861
1674	1.57	0.755	0.536		10	15	10		0.261	0.189	0.0893
1675	2.91	3.37	4.38		10	10	10		0.484	0.561	0.73
1676	5.71	2.14	1.1		10	10	90		0.952	0.357	1.65
1677	2.52	9.59	10.2		10	10	65		0.42	1.6	11
1678	1.8	1.77	2.03		10	10	45		0.3	0.294	1.53
1679	4.6	5.32	4.02		10	10	45		0.767	0.886	3.01
1680	3.06	4.63	2.13		10	55	45		0.509	4.25	1.6
1681	2.46	7.2	0.77		45	30	30		1.84	3.6	0.385
1682	4.38	2.38	4.01		30	30	20		2.19	1.19	1.34
1683	0.675	2.86	13.6		25	20	15		0.281	0.952	3.39
1684	1.43	2.07	4.46		20	20	15		0.475	0.689	1.11
1685	1.87	5.61	8.05		20	20	15		0.622	1.87	2.01
1686	3.35	4.41	1.14		20	20	10		1.12	1.47	0.19
1687	4.33	4.34	1.37		15	20	10		1.08	1.45	0.228
1688	1.83	1.44	14.2		15	15	10		0.457	0.36	2.37
1689	1.92	2.37	4.25		10	10	60		0.321	0.395	4.25
1690	4.55	2.89	8.96		10	10	40		0.759	0.481	5.97
1691	4.63	1.06	1.28		40	10	25		3.09	0.177	0.534
1692	2.65	4.45	5.68		30	50	25		1.33	3.71	2.37
1693	1.32	0.784	4.73		30	50	25		0.66	0.654	1.97
1694	1.28	6.01	2.15		25	45	20		0.531	4.51	0.715
1695	1.23	2.66	3.03		20	30	20		0.409	1.33	1.01
1696	1.8	7.24	3.1		20	25	15		0.599	3.02	0.776
1697	1.87	7.86	0.778		20	20	15		0.623	2.62	0.194
1698	1.05	6.24	1.85		20	20	15		0.349	2.08	0.462
1699	4.92	3.95	0.874		15	20	15		1.23	1.32	0.219
1700	5.45	1.93	2.06		15	15	10		1.36	0.482	0.344
1701	0.652	0.932	12.3		10	15	10		0.109	0.233	2.04
1702	2.39	1.75	4.77		10	10	10		0.398	0.292	0.794
1703	3.35	0.792	2.7		10	10	10		0.559	0.132	0.451
1704	2.18	1.34	3.36		35	10	90		1.27	0.224	5.04
1705	1.17	2.6	1.79		35	35	55		0.683	1.52	1.64
1706	0.557	4.01	3.53		30	20	55		0.279	1.34	3.23
1707	1.96	4.45	5.63		30	15	45		0.979	1.11	4.23
1708	1.33	3.04	1.18		30	15	40		0.666	0.76	0.789
1709	3.13	1.27	4.54		25	10	40		1.31	0.212	3.03
1710	1.38	1.33	3.15		25	10	35		0.576	0.221	1.84
1711	4.32	3.14	6.98		25	35	30		1.8	1.83	3.49
1712	4.65	5.11	1.03		25	30	30		1.94	2.56	0.515
1713	1.83	10.7	10.6		20	25	20		0.61	4.48	3.52
1714	5.29	3.59	2.49		15	25	15		1.32	1.49	0.622
1715	0.889	4.01	1.79		15	25	15		0.222	1.67	0.447
1716	3.69	1.07	7.16		15	20	15		0.922	0.358	1.79
1717	0.794	1.44	0.985		15	20	10		0.199	0.481	0.164
1718	0.878	3.78	1.84		15	20	85		0.219	1.26	2.61
1719	3.87	5.26	6.65		15	20	55		0.967	1.75	6.1
1720	1.44	5.72	1.62		15	20	45		0.36	1.91	1.21
1721	5.58	4.17	2.13		10	15	40		0.93	1.04	1.42
1722	1.53	6.04	1.88		10	15	40		0.255	1.51	1.26
1723	4.82	4.58	9.17		10	15	30		0.803	1.14	4.59
1724	3.47	3.72	4.73		30	10	30		1.74	0.619	2.37
1725	4.14	0.774	7.06		20	10	30		1.38	0.129	3.53
1726	9.25	2.96	8.46		15	10	25		2.31	0.493	3.53
1727	6.16	0.833	1.29		15	10	25		1.54	0.139	0.539
1728	2.65	4.05	1.01		15	45	20		0.663	3.04	0.337
1729	2.71	3.69	4.27		10	45	20		0.452	2.76	1.42
1730	3.45	1.99	7.68		25	40	20		1.44	1.32	2.56
1731	6.09	5.27	2.83		20	35	20		2.03	3.07	0.942
1732	5.29	8.68	2.97		20	30	15		1.76	4.34	0.741
1733	4.86	7.33	9.22		20	25	15		1.62	3.06	2.31
1734	4.69	3.27	5.19		15	20	15		1.17	1.09	1.3
1735	1.61	4	1.37		15	15	15		0.402	1	0.343
1736	5.12	5.47	1.19		15	15	10		1.28	1.37	0.198
1737	3.71	0.902	10.7		15	10	10		0.928	0.15	1.79
1738	3.24	1.98	2.12		15	10	10		0.809	0.33	0.353
1739	0.621	2.3	1.28		10	10	10		0.103	0.383	0.213
1740	0.639	6.59	1.54		10	10	10		0.107	1.1	0.257
1741	4.24	1.23	0.742		10	10	10		0.707	0.204	0.124
1742	1.36	3.38	4.56		20	30	60		0.454	1.69	4.56
1743	2.18	5.55	5.5		20	20	45		0.728	1.85	4.13
1744	1.3	2.91	1.57		20	15	15		0.433	0.726	0.391
1745	0.68	1.57	4.77		10	10	10		0.113	0.261	0.796
1746	4.64	1.69	5.58		10	10	10		0.773	0.281	0.93
1747	4.53	2.73	7.76		10	25	55		0.755	1.14	7.12
1748	1.1	2.48	7.72		10	20	45		0.183	0.825	5.79
1749	11	1.52	6.15		10	15	30		1.84	0.381	3.08
1750	2.01	2.91	1.9		15	15	25		0.502	0.729	0.793
1751	2.24	2.94	9.82		15	10	15		0.56	0.49	2.45
1752	3.14	1.16	8.44		15	10	15		0.784	0.193	2.11
1753	1.67	3.74	0.988		15	10	10		0.418	0.623	0.165
1754	3.93	5.78	6.26		10	10	10		0.654	0.964	1.04
1755	6.09	2.45	4.06		10	20	10		1.01	0.815	0.677
1756	0.994	1.66	1.28		10	15	10		0.166	0.416	0.213
1757	2.56	2.59	6.22		10	15	10		0.427	0.648	1.04
1758	4.97	6.56	4.04		10	15	10		0.829	1.64	0.673
1759	1.47	3.23	3.22		10	10	65		0.246	0.538	3.49
1760	1.87	5.75	6.77		10	10	60		0.312	0.958	6.77
1761	3.02	5.16	3.15		110	25	60		5.54	2.15	3.15
1762	5.36	3.29	1.91		80	25	25		7.14	1.37	0.794
1763	6.27	3.25	5.61		50	20	20		5.23	1.08	1.87
1764	1.12	1.16	1.74		50	20	15		0.934	0.388	0.435
1765	6.54	5.13	2.64		45	15	15		4.9	1.28	0.661
1766	7.73	2.17	0.925		45	15	15		5.8	0.543	0.231
1767	4.29	2.28	3.98		40	15	10		2.86	0.57	0.663
1768	6.2	1.92	2.64		40	15	10		4.13	0.48	0.439
1769	1.09	6.33	1.55		40	10	10		0.725	1.05	0.258
1770	1.27	1.38	1.21		35	20	55		0.743	0.461	1.11
1771	8.2	0.341	6.19		35	15	50		4.78	0.0853	5.16
1772	2.35	1.59	3.72		30	15	40		1.17	0.398	2.48
1773	5.91	2.5	2.88		30	15	40		2.95	0.625	1.92
1774	5.34	6.48	7.43		30	15	35		2.67	1.62	4.33
1775	2.57	2.17	1.66		25	15	25		1.07	0.542	0.69
1776	2.69	2.77	3.93		15	10	25		0.673	0.462	1.64
1777	5.88	0.869	3.37		15	10	25		1.47	0.145	1.4
1778	1.85	18.7	1.76		15	10	20		0.461	3.12	0.585
1779	1.25	1.97	8.03		10	10	20		0.208	0.329	2.68
1780	5.33	2.59	3.2		10	15	15		0.888	0.648	0.799
1781	4.5	6.33	6.87		10	15	15		0.75	1.58	1.72
1782	8.75	3.6	2.75		10	15	15		1.46	0.9	0.688
1783	5.88	1.08	8.41		10	10	10		0.98	0.18	1.4
1784	2.7	0.945	1.82		10	10	10		0.451	0.157	0.304
1785	5.44	6.79	1.57		65	10	60		5.89	1.13	1.57
1786	5.49	2.87	1.36		50	10	55		4.57	0.478	1.25
1787	5.19	2.34	1.31		40	10	45		3.46	0.39	0.985
1788	3.91	6.46	3.83		30	10	40		1.95	1.08	2.55
1789	7.77	8.55	3.97		30	10	30		3.88	1.42	1.99
1790	4.28	0.65	5.85		30	10	30		2.14	0.108	2.92
1791	4.62	1.63	0.891		30	10	25		2.31	0.271	0.371
1792	1.38	4.21	3.13		25	100	20		0.574	7.02	1.04
1793	8.58	4.67	1.57		20	50	20		2.86	3.89	0.522
1794	2.75	3.54	1.75		20	15	15		0.916	0.886	0.438
1795	3.3	0.923	1.3		15	10	15		0.824	0.154	0.326
1796	5.1	4.41	10.6		15	70	10		1.27	5.14	1.77
1797	6.06	8.52	0.96		15	65	10		1.52	9.24	0.16
1798	2.07	7.28	1.88		15	50	10		0.519	6.07	0.314
1799	1.46	10.2	8.13		15	30	10		0.364	5.1	1.35
1800	1.87	3.32	0.796		15	25	10		0.467	1.38	0.133
1801	2.92	3.64	2.75		10	20	50		0.486	1.21	2.29
1802	3.86	5.69	1.91		10	20	45		0.644	1.9	1.43
1803	3.12	9.06	5.35		10	20	45		0.521	3.02	4.01
1804	3.96	9.7	0.483		80	10	45		5.29	1.62	0.362
1805	8.04	8.83	2.3		60	10	40		8.04	1.47	1.53
1806	3.05	10.4	2.67		40	10	35		2.03	1.74	1.56
1807	3.18	4.33	2.44		40	60	30		2.12	4.33	1.22
1808	2.36	10.6	10.1		35	40	25		1.38	7.09	4.22
1809	2.89	3.66	2.43		25	40	25		1.2	2.44	1.01
1810	1.74	3.25	4.93		25	35	25		0.725	1.89	2.05
1811	1.94	4.1	1.92		25	35	25		0.808	2.39	0.8
1812	1.04	5.8	1.58		25	30	15		0.431	2.9	0.395
1813	6.11	4	6.83		20	20	15		2.04	1.33	1.71
1814	3.19	2.35	2.03		20	20	15		1.06	0.783	0.509
1815	2.29	2.91	3.53		20	20	15		0.765	0.97	0.882
1816	1.54	2.82	5.7		20	15	10		0.512	0.704	0.949
1817	3.84	1.36	0.934		15	15	10		0.959	0.339	0.156
1818	1.07	5.31	3.31		15	15	10		0.267	1.33	0.551
1819	4.73	2.6	11		15	15	10		1.18	0.649	1.84
1820	2.06	5.43	0.626		10	10	10		0.343	0.905	0.104
1821	4.19	2.02	0.21		10	10	10		0.698	0.337	0.0351
1822	3.96	11.5	6.82		10	20	10		0.66	3.83	1.14
1823	4.78	2.46	7.49		10	15	50		0.797	0.615	6.24
1824	6.59	8.68	1.46		10	10	30		1.1	1.45	0.731
1825	0.623	15.7	4.61		10	10	20		0.104	2.61	1.54
1826	6.22	9.07	6.33		10	10	20		1.04	1.51	2.11
1827	6.6	1.66	4.96		85	10	20		9.35	0.276	1.65
1828	2.06	5.09	3.74		80	65	20		2.75	5.51	1.25
1829	3.2	1.82	3.75		80	45	20		4.26	1.36	1.25
1830	6.85	5.89	3.09		70	45	15		8	4.41	0.774
1831	4.66	5.61	6.13		70	40	10		5.43	3.74	1.02
1832	4.22	3.28	3.15		65	40	10		4.57	2.19	0.525
1833	8.53	2.76	7.5		50	25	10		7.11	1.15	1.25
1834	1.34	0.844	5.09		50	25	10		1.11	0.352	0.848
1835	1.3	0.62	4.49		40	25	10		0.868	0.258	0.749
1836	4.08	0.918	4.37		35	15	40		2.38	0.23	2.91
1837	1.28	6.47	1.57		30	60	35		0.64	6.47	0.914
1838	4.55	8.65	2.92		25	25	35		1.9	3.6	1.7
1839	3.49	3.84	9.3		25	25	25		1.45	1.6	3.88
1840	0.885	6.24	2.11		20	25	20		0.295	2.6	0.704
1841	4.8	2.3	7.03		20	20	20		1.6	0.766	2.34
1842	2.58	2.36	4.62		20	20	15		0.861	0.785	1.16
1843	1.58	5.42	8.06		20	15	15		0.525	1.35	2.01
1844	1.94	2.47	6.86		15	10	15		0.485	0.412	1.72
1845	0.821	3.31	2.41		15	35	10		0.205	1.93	0.402
1846	1.35	2.41	5.94		10	25	10		0.225	1	0.989
1847	1.22	6.31	3.42		10	20	10		0.203	2.1	0.571
1848	7.16	6.63	8.77		10	20	10		1.19	2.21	1.46
1849	7.33	2.13	4.01		10	15	10		1.22	0.533	0.668
1850	1.37	1.82	4.58		10	15	25		0.228	0.456	1.91
1851	7.9	7.33	2.52		10	15	25		1.32	1.83	1.05
1852	2.6	2.29	1.22		10	15	25		0.434	0.572	0.509
1853	2.28	4.87	3.4		10	10	20		0.38	0.812	1.13
1854	6.53	7.15	1.85		50	10	20		5.44	1.19	0.617
1855	3.78	3.03	1.68		50	75	20		3.15	3.79	0.56
1856	6.12	4.9	2.12		45	65	15		4.59	5.31	0.53
1857	8.82	3.83	8.72		35	55	15		5.14	3.51	2.18
1858	7.23	7.25	2.53		30	35	10		3.62	4.23	0.421
1859	7.39	6.34	1.08		30	25	10		3.69	2.64	0.179
1860	3.19	1.94	1.02		30	15	30		1.6	0.485	0.51
1861	4.27	7.39	4.28		25	10	30		1.78	1.23	2.14
1862	3.14	20.9	6.73		25	10	30		1.31	3.49	3.36
1863	2.19	3.82	6.29		20	70	25		0.731	4.46	2.62
1864	5.16	3.85	1.89		15	45	25		1.29	2.88	0.786
1865	6.22	3.27	3.33		15	40	25		1.56	2.18	1.39
1866	4.15	7.33	3.35		15	30	20		1.04	3.67	1.12
1867	4.17	3.35	6.68		15	20	15		1.04	1.12	1.67
1868	2.93	3.8	1.36		10	20	10		0.488	1.27	0.226
1869	2.42	1.15	1.45		10	20	10		0.404	0.383	0.241
1870	6.33	5.59	1.81		10	15	10		1.05	1.4	0.301
1871	0.774	3.68	5.98		10	15	10		0.129	0.92	0.997
1872	2.87	8.45	1.12		10	10	10		0.478	1.41	0.187
1873	1.68	4.12	1.61		10	10	10		0.28	0.686	0.268
1874	4.84	2.69	9.68		70	10	10		5.65	0.449	1.61
1875	1.72	7.96	1.93		60	30	30		1.72	3.98	0.966
1876	3.36	1.76	3.65		55	20	25		3.08	0.587	1.52
1877	4.48	3.3	2.57		40	20	25		2.98	1.1	1.07
1878	8.19	7.86	2.95		35	15	20		4.78	1.96	0.983
1879	1.87	4.6	5.49		35	10	15		1.09	0.767	1.37
1880	9.84	4.23	8.71		30	10	15		4.92	0.704	2.18
1881	3.46	5.39	2.31		30	45	10		1.73	4.04	0.385
1882	10.3	2.5	1.65		25	45	10		4.28	1.87	0.274
1883	1.57	6.6	1.3		25	40	25		0.656	4.4	0.543
1884	2.81	3.96	3.84		20	40	25		0.937	2.64	1.6
1885	1.91	5.84	5.16		20	40	20		0.636	3.89	1.72
1886	3.03	2.81	1.41		20	25	15		1.01	1.17	0.353
1887	7.98	3.09	10.9		20	20	10		2.66	1.03	1.81
1888	6.58	3.01	3.1		15	20	10		1.64	1	0.517
1889	8.17	4.09	2.44		15	15	10		2.04	1.02	0.407
1890	1.24	5.41	7.73		15	15	20		0.31	1.35	2.58
1891	4.1	3.7	5.4		10	55	15		0.683	3.39	1.35
1892	1	6.36	5.72		10	40	15		0.167	4.24	1.43
1893	9.57	1.95	0.962		10	25	10		1.6	0.811	0.16
1894	8.41	5.08	4.27		80	20	10		11.2	1.69	0.712
1895	7.33	8.2	7.29		65	20	10		7.94	2.73	1.22
1896	3.09	8.83	7.65		40	15	15		2.06	2.21	1.91
1897	1.45	4.61	1.78		40	10	15		0.966	0.769	0.445
1898	3.8	3.08	4.35		30	10	15		1.9	0.513	1.09
1899	3.26	3.34	7.17		25	10	15		1.36	0.557	1.79
1900	11.9	5.4	2.01		20	50	15		3.98	4.5	0.502
1901	1.7	2.2	1.15		20	45	10		0.565	1.65	0.191
1902	5.73	4.8	1.68		20	35	10		1.91	2.8	0.279
1903	2.15	10.6	10.8		20	25	10		0.718	4.4	1.81
1904	7.17	3.31	4.53		20	15	10		2.39	0.827	0.755
1905	1.27	2.47	0.587		15	15	10		0.317	0.617	0.0978
1906	7.41	6.14	6.33		15	10	10		1.85	1.02	1.06
1907	2.39	9.95	2.73		10	10	10		0.398	1.66	0.454
1908	2.96	2.48	7.1		10	45	85		0.493	1.86	10.1
1909	3.89	10.1	7.78		10	40	45		0.648	6.7	5.83
1910	1.74	1.4	4.45		60	25	45		1.74	0.583	3.34
1911	7.15	3.19	5.09		55	10	45		6.56	0.532	3.82
1912	2.14	3.17	1.61		55	30	10		1.96	1.59	0.268
1913	1.94	1.6	10.5		50	30	75		1.62	0.802	13.1
1914	3.6	3.74	7.61		50	25	75		3	1.56	9.51
1915	3.15	2.35	7.11		50	25	65		2.63	0.981	7.7
1916	8.97	5.54	11.6		50	25	65		7.47	2.31	12.6
1917	6.29	6.44	7.78		35	25	65		3.67	2.68	8.43
1918	9.74	6.33	7.22		30	20	60		4.87	2.11	7.22
1919	4.41	6.39	12.3		30	15	35		2.2	1.6	7.16
1920	7.04	8.04	9.22		25	15	35		2.93	2.01	5.38
1921	2.16	6.44	8.39		20	35	30		0.722	3.76	4.19
1922	2.49	4.86	6.12		20	35	30		0.831	2.84	3.06
1923	3.25	4.29	7.59		20	35	30		1.08	2.51	3.8
1924	2.42	6.1	4.34		20	30	25		0.805	3.05	1.81
1925	1.99	4.39	13.4		20	30	25		0.663	2.2	5.58
1926	3.38	4.11	2.84		20	20	25		1.13	1.37	1.18
1927	1.99	2.91	5.75		15	10	15		0.497	0.485	1.44
1928	1.23	3.53	15.3		15	10	15		0.309	0.588	3.82
1929	6.39	0.873	20.5		10	10	15		1.07	0.145	5.12
1930	0.454	2.89	4.3		10	25	15		0.0756	1.2	1.07
1931	2.43	1.51	2.18		10	25	10		0.405	0.63	0.363
1932	6.67	2.87	13.8		10	25	10		1.11	1.2	2.31
1933	0.847	5.79	9.27		10	15	10		0.141	1.45	1.54
1934	1.47	1.97	15.9		10	15	10		0.245	0.493	2.65
1935	10.1	4.32	7.32		10	20	10		1.68	1.44	1.22
1936	1.43	2.19	15.7		10	20	10		0.238	0.73	2.62
1937	2.01	4.28	10.2		10	15	10		0.335	1.07	1.7
1938	7.01	1.12	11		70	15	10		8.18	0.279	1.83
1939	1.81	8.08	3.24		55	15	10		1.66	2.02	0.539
1940	2.88	13.8	1.76		50	15	10		2.4	3.46	0.293
1941	4.84	2.54	5.58		35	15	10		2.82	0.636	0.929
1942	3.54	8.15	1.1		25	10	10		1.47	1.36	0.184
1943	1.03	1.02	7.86		25	10	80		0.43	0.171	10.5
1944	4.91	10.6	2		20	10	55		1.64	1.77	1.83
1945	2.42	5.81	2.92		20	10	35		0.805	0.968	1.7
1946	3.61	6.4	6.62		15	10	30		0.902	1.07	3.31
1947	7.18	1.18	6.61		15	55	25		1.79	1.09	2.76
1948	10.2	4.79	12.7		15	40	25		2.55	3.19	5.28
1949	5.99	2.12	6.8		15	35	20		1.5	1.23	2.27
1950	1.13	0.977	8.08		10	35	20		0.188	0.57	2.69
1951	5.17	2.16	6.31		10	35	15		0.862	1.26	1.58
1952	4.12	9.38	12.3		45	35	15		3.09	5.47	3.08
1953	2.11	12.2	8.85		45	25	15		1.58	5.07	2.21
1954	6.62	7.6	11.2		40	25	15		4.41	3.17	2.81
1955	2.03	0.993	2.25		40	20	15		1.36	0.331	0.562
1956	9.97	8.53	4.24		30	20	15		4.98	2.84	1.06
1957	7.81	7.8	7.3		25	20	10		3.26	2.6	1.22
1958	1.17	5.43	6.14		25	15	10		0.488	1.36	1.02
1959	1.27	3.01	5.04		25	15	10		0.528	0.753	0.841
1960	4.78	7.65	12.4		25	15	60		1.99	1.91	12.4
1961	2.83	8.71	2.24		20	15	50		0.943	2.18	1.87
1962	4.42	10	2.84		20	10	45		1.47	1.67	2.13
1963	2.16	5.08	13.2		15	10	40		0.54	0.846	8.82
1964	4.42	1.42	4.12		15	10	35		1.11	0.237	2.4
1965	6.52	3.27	3.76		15	10	30		1.63	0.546	1.88
1966	2.93	3.63	3.25		15	10	25		0.732	0.605	1.36
1967	2.37	5.41	6.5		15	10	25		0.592	0.902	2.71
1968	11.2	15.5	18.3		10	10	25		1.86	2.58	7.62
1969	3.76	10.4	4.76		10	10	25		0.627	1.73	1.98
1970	8.46	1.97	19.8		10	90	20		1.41	2.95	6.6
1971	8.97	2.08	7.74		10	90	15		1.49	3.11	1.94
1972	1.74	5.77	6.69		55	80	15		1.59	7.7	1.67
1973	8.73	4	1.11		55	75	15		8	5	0.278
1974	8.2	2.97	10.1		55	75	15		7.51	3.71	2.52
1975	4.82	0.863	3.34		45	70	15		3.62	1.01	0.836
1976	5.04	7.73	2.54		40	70	15		3.36	9.02	0.636
1977	4.56	5.68	8.86		30	60	15		2.28	5.68	2.22
1978	0.986	1.87	7.28		30	50	10		0.493	1.56	1.21
1979	6.88	3.25	8.97		30	45	10		3.44	2.44	1.5
1980	5.92	4.16	8.2		25	45	90		2.47	3.12	12.3
1981	3.02	4.33	6.43		20	40	90		1.01	2.89	9.65
1982	8.39	6.71	6.24		15	40	85		2.1	4.48	8.84
1983	1.47	4.17	5.91		15	40	80		0.366	2.78	7.88
1984	4.84	3.01	5.47		15	35	65		1.21	1.76	5.92
1985	2.66	5.53	8.06		15	30	60		0.665	2.76	8.06
1986	1.01	3	4.4		15	30	55		0.252	1.5	4.03
1987	2.25	1.61	9.13		10	30	45		0.374	0.804	6.85
1988	4.25	1.46	7.04		10	25	40		0.708	0.608	4.69
1989	3.69	9.73	7.7		10	25	35		0.615	4.06	4.49
1990	1.78	13.1	9.03		10	25	35		0.296	5.46	5.27
1991	6.16	4.41	8.55		55	20	30		5.65	1.47	4.27
1992	2.2	1.93	3.36		50	20	20		1.83	0.643	1.12
1993	3.84	12.3	14.6		50	15	15		3.2	3.08	3.66
1994	3.78	8.12	2.26		45	15	15		2.83	2.03	0.565
1995	7.51	2.8	11.6		35	15	15		4.38	0.7	2.91
1996	2.99	12.8	1.32		35	15	15		1.74	3.21	0.33
1997	6.47	7.08	11.6		30	15	15		3.24	1.77	2.91
[truncated: 3,426 more rows]

## Sheet: Data Related to Fig. 5
	HS (ng/ul)				CS (ng/ul)
DMSO	LCX	HCX		DMSO	LCX	HCX
0.08875	0.129	0.40333		0.115	0.543	3.949
0.073833	0.09133	0.591667		0.086	0.473167	4.28617
0.102667	0.065167	0.57		0.113167	0.3475	4.62483
